# Supplementary material for: Two novel strains isolated from a brackish lake constitute Aeoliella fuhlenseeensis sp. nov. and Bythopirellula superficialaquae sp. nov. in the family Lacipirellulaceae
Source: Sci Rep. 2026 Jun 29;16:19788. doi: 10.1038/s41598-026-59682-6 (PMC13315336; doi:10.1038/s41598-026-59682-6)
Supplement: Supplementary file 1 — Supplementary Material 1 [file 41598_2026_59682_MOESM1_ESM.xlsx]

## Sheet: Tabelle1
Table S3. Singletons of strain SH292 extracted from the pangenome
Gene cluster ID	COG24 Accession	COG24 Annotation
GC_00015381	COG0737|COG2374|COG2931|COG4222	2',3'-cyclic-nucleotide 2'-phosphodiesterase/5'- or 3'-nucleotidase, 5'-nucleotidase family (UshA) (PDB:1HO5)|Predicted extracellular nuclease|Ca2+-binding protein, RTX toxin-related (PDB:1AF0) (PUBMED:15135544)|Uncharacterized conserved protein, contains a phytase-like domain
GC_00009569	COG2227	2-polyprenyl-3-methyl-5-hydroxy-6-metoxy-1,4-benzoquinol methylase (UbiG) (PDB:1BHJ)
GC_00007782	COG0654	2-polyprenyl-6-methoxyphenol hydroxylase and related FAD-dependent oxidoreductases (UbiH) (PDB:1BF3)
GC_00009483	COG0654	2-polyprenyl-6-methoxyphenol hydroxylase and related FAD-dependent oxidoreductases (UbiH) (PDB:1BF3)
GC_00012292	COG0654	2-polyprenyl-6-methoxyphenol hydroxylase and related FAD-dependent oxidoreductases (UbiH) (PDB:1BF3)
GC_00015630	COG0596	2-succinyl-6-hydroxy-2,4-cyclohexadiene-1-carboxylate synthase MenH/undecaprenyl monophosphate-sugar esterase UshA/YqjL (MenH) (PDB:4MYS) (PUBMED:12732651;20693992;39878533)
GC_00014766	COG2084	3-hydroxyisobutyrate dehydrogenase or related beta-hydroxyacid dehydrogenase (MmsB) (PDB:1I36)
GC_00009111	COG4912	3-methyladenine DNA glycosylase AlkD (AlkD) (PDB:3JX7)
GC_00014622	COG0332	3-oxoacyl-[acyl-carrier-protein] synthase III (FabH) (PDB:1UB7)
GC_00007403	COG1891	4-(hydroxymethyl)-2-furancarboxaldehyde phosphate synthase MfnB (MfnB) (PDB:4RC1) (PUBMED:25905665)
GC_00008368	COG0329	4-hydroxy-tetrahydrodipicolinate synthase/N-acetylneuraminate lyase (DapA) (PDB:2R91) (PUBMED:27574185)
GC_00008701	COG0329	4-hydroxy-tetrahydrodipicolinate synthase/N-acetylneuraminate lyase (DapA) (PDB:2R91) (PUBMED:27574185)
GC_00014798	COG0329	4-hydroxy-tetrahydrodipicolinate synthase/N-acetylneuraminate lyase (DapA) (PDB:2R91) (PUBMED:27574185)
GC_00014269	COG2054	5-(aminomethyl)-3-furanmethanol-phosphate kinase MfnE (methanofuran biosynthesis) (MfnE) (PUBMED:26100040)
GC_00011817	COG3183	5-methylcytosine-specific restriction endonuclease McrA (McrA) (PDB:6GHC) (PUBMED:15317774;20015968)
GC_00010411	COG0801	7,8-dihydro-6-hydroxymethylpterin pyrophosphokinase (folate biosynthesis) (FolK) (PDB:1CBK)
GC_00007452	COG1223	AAA family ATPase, includes type VII secretion system ATPase EccA (EccA) (PDB:1F3V) (PUBMED:28400297;35590245)
GC_00013676	COG2274	ABC-type bacteriocin/lantibiotic exporters, contain an N-terminal double-glycine peptidase domain (SunT) (PDB:3K8U)
GC_00012270	COG1132	ABC-type multidrug and LPS transport system, ATPase and permease component MsbA (MdlB) (PDB:2HYD) (PUBMED:31130486;36435815)
GC_00007501	COG1129|COG1172	ABC-type sugar transport system, ATPase component (MglA)|Ribose/xylose/arabinose/galactoside ABC-type transport system, permease component (AraH)
GC_00010038	COG1879	ABC-type sugar transport system, periplasmic component, contains N-terminal xre family HTH domain (RbsB) (PDB:1BA2)
GC_00012173	COG5340	Abortive phage infection protein AbiEi, antitoxin conponent of an AbiEi-AbiEii TA system (AbiEi) (PUBMED:24465005;29518409)
GC_00009725	COG0123	Acetoin utilization deacetylase AcuC or a related deacetylase (AcuC) (PDB:1C3P)
GC_00007108	COG5653	Acetyltransferase involved in cellulose biosynthesis, CelD/BcsL family (BcsL)
GC_00006227	COG1012	Acyl-CoA reductase or other NAD-dependent aldehyde dehydrogenase (AdhE) (PDB:1A4S)
GC_00015185	COG1254	Acylphosphatase (AcyP) (PDB:1APS)
GC_00011033	COG1743	Adenine-specific DNA methylase, contains a Zn-ribbon domain
GC_00014386	COG1454	Alcohol dehydrogenase, class IV (EutG) (PDB:6AHC)
GC_00012414	COG0656	Aldo/keto reductase, related to diketogulonate reductase (ARA1) (PDB:1Q13)
GC_00009751	COG3345	Alpha-galactosidase (GalA) (PDB:2XN0)
GC_00013162	COG3669	Alpha-L-fucosidase (AfuC) (PDB:1HL8) (PUBMED:16855233)
GC_00012127	COG5184	Alpha-tubulin suppressor ATS1 and related RCC1 domain-containing proteins (ATS1) (PDB:1A12)
GC_00007274	COG0666	Ankyrin repeat (ANKYR) (PDB:6AUN)
GC_00006744	COG3224	Antibiotic biosynthesis monooxygenase (ABM) superfamily enzyme
GC_00008029	COG5343	Anti-sigma-K factor RskA (RskA) (PDB:4NQW_B) (PUBMED:17064366;24699647;33013790)
GC_00013221	COG5499	Antitoxin component HigA of the HigAB toxin-antitoxin module, contains an N-terminal HTH domain (HigA) (PDB:5IFG_B)
GC_00012274	COG5606	Antitoxin component of the Tad-Ata toxin-antitoxin system, contains XRE-type HTH domain (Ata) (PUBMED:19493340)
GC_00014750	COG5606	Antitoxin component of the Tad-Ata toxin-antitoxin system, contains XRE-type HTH domain (Ata) (PUBMED:19493340)
GC_00015241	COG2730	Aryl-phospho-beta-D-glucosidase BglC, GH1 family (BglC)
GC_00007231	COG3119	Arylsulfatase A or related enzyme, AlkP superfamily (AslA) (PDB:1E1Z)
GC_00013319	COG3119	Arylsulfatase A or related enzyme, AlkP superfamily (AslA) (PDB:1E1Z)
GC_00014635	COG3119	Arylsulfatase A or related enzyme, AlkP superfamily (AslA) (PDB:1E1Z)
GC_00008599	COG0507	ATPase/5'-3' helicase helicase subunit RecD of the DNA repair enzyme RecBCD (exonuclease V) (RecD) (PDB:1W36) (PUBMED:29901759;30601118)
GC_00011865	COG1222	ATP-dependent 26S proteasome regulatory subunit (RPT1) (PDB:5EQT)
GC_00004315	COG2318	Bacillithiol/mycothiol S-transferase BstA/DinB, DinB/YfiT family (unrelated to E. coli DinB) (DinB) (PDB:2QE9) (PUBMED:22059487;24821014)
GC_00010028	COG2318	Bacillithiol/mycothiol S-transferase BstA/DinB, DinB/YfiT family (unrelated to E. coli DinB) (DinB) (PDB:2QE9) (PUBMED:22059487;24821014)
GC_00010920	COG2971	BadF-type ATPase, related to human N-acetylglucosamine kinase (BadF) (PUBMED:17954692;12761179;12761179)
GC_00008577	COG3533	Beta-L-arabinofuranosidase, GH127 family (HybA1) (PDB:3WKW) (PUBMED:24385433)
GC_00009785	COG0637	Beta-phosphoglucomutase, HAD superfamily (YcjU) (PDB:5OJZ) (PUBMED:29684280)
GC_00007379	COG3507	Beta-xylosidase (XynB2) (PDB:1Y7B)
GC_00012436	COG3659	Carbohydrate-selective porin OprB (OprB) (PDB:4GEY)
GC_00015860	COG0387	Cation (Ca2+/Na+/K+)/H+ antiporter ChaA (ChaA) (PDB:4KJS) (PUBMED:18801996)
GC_00007119	COG1524	c-di-AMP phosphodiesterase AtaC or nucleotide pyrophosphatase, AlkP superfamily (AtaC) (PDB:1EI6) (PUBMED:32188788)
GC_00006817	COG3087	Cell division protein FtsN (FtsN) (PDB:1UTA)
GC_00011998	COG3458	Cephalosporin-C deacetylase or related acetyl esterase (Axe1) (PDB:1L7A)
GC_00007627	COG3832	Chalcone/flavanone-binding protein YndB, AHSA1/START/SRPBCC domain (YndB) (PDB:2KTE) (PUBMED:20818668)
GC_00007827	COG3832	Chalcone/flavanone-binding protein YndB, AHSA1/START/SRPBCC domain (YndB) (PDB:2KTE) (PUBMED:20818668)
GC_00011375	COG3832	Chalcone/flavanone-binding protein YndB, AHSA1/START/SRPBCC domain (YndB) (PDB:2KTE) (PUBMED:20818668)
GC_00008238	COG2201	Chemotaxis response regulator CheB, contains REC and protein-glutamate methylesterase domains (CheB) (PDB:1A2O)
GC_00015242	COG0784|COG1352|COG2201|COG5979	CheY-like REC (receiver) domain, includes chemotaxis protein CheY and sporulation regulator Spo0F (CheY) (PDB:6QRJ)|Methylase of chemotaxis methyl-accepting proteins (CheR) (PDB:1AF7)|Chemotaxis response regulator CheB, contains REC and protein-glutamate methylesterase domains (CheB) (PDB:1A2O)|KinE-related sensor histidine kinase (KinElike)
GC_00010857	COG0784|COG2202|COG2205|COG5809	CheY-like REC (receiver) domain, includes chemotaxis protein CheY and sporulation regulator Spo0F (CheY) (PDB:6QRJ)|PAS domain (PAS) (PDB:2MWG)|K+-sensing histidine kinase KdpD (KdpD) (PDB:2KSF)|Sporulation sensor histidine kinase E (KinE) (PUBMED:11069677;11886552)
GC_00011400	COG0784|COG5809	CheY-like REC (receiver) domain, includes chemotaxis protein CheY and sporulation regulator Spo0F (CheY) (PDB:6QRJ)|Sporulation sensor histidine kinase E (KinE) (PUBMED:11069677;11886552)
GC_00015087	COG0784|COG5809	CheY-like REC (receiver) domain, includes chemotaxis protein CheY and sporulation regulator Spo0F (CheY) (PDB:6QRJ)|Sporulation sensor histidine kinase E (KinE) (PUBMED:11069677;11886552)
GC_00015414	COG4275	Chromate resistance protein ChrB1 (ChrB1)
GC_00013722	COG2059	Chromate transport protein ChrA (ChrA)
GC_00010512	COG1196	Chromosome segregation ATPase Smc (Smc) (PDB:5XG3)
GC_00009944	COG1475	Chromosome segregation protein Spo0J, contains ParB-like CTPase domain (Spo0J) (PDB:1R71) (PUBMED:34270916;34562373)
GC_00011503	COG1475	Chromosome segregation protein Spo0J, contains ParB-like CTPase domain (Spo0J) (PDB:1R71) (PUBMED:34270916;34562373)
GC_00013378	COG1689	Class II terpene cyclase family protein AF1543 (AF1543)
GC_00006861	COG4932	Clumping factor A-related surface protein, MSCRAMM (microbial surface components recognizing adhesive matrix molecules) family, DEv-IgG fold (ClfA) (PDB:1N67) (PUBMED:12485987)
GC_00010156	COG4932	Clumping factor A-related surface protein, MSCRAMM (microbial surface components recognizing adhesive matrix molecules) family, DEv-IgG fold (ClfA) (PDB:1N67) (PUBMED:12485987)
GC_00009020	COG2608	Copper chaperone CopZ (CopZ) (PDB:1AFI)
GC_00013065	COG2608	Copper chaperone CopZ (CopZ) (PDB:1AFI)
GC_00004899	COG1680	CubicO group peptidase, beta-lactamase class C family (AmpC) (PDB:1BLS)
GC_00004899	COG1680	CubicO group peptidase, beta-lactamase class C family (AmpC) (PDB:1BLS)
GC_00007351	COG1917	Cupin domain protein related to quercetin dioxygenase (QdoI) (PDB:2H0V)
GC_00011371	COG1917	Cupin domain protein related to quercetin dioxygenase (QdoI) (PDB:2H0V)
GC_00007364	COG4242	Cyanophycinase and related exopeptidases (CphB) (PDB:3EN0)
GC_00009607	COG2230	Cyclopropane fatty-acyl-phospholipid synthase and related methyltransferases (Cfa) (PDB:5Z9O)
GC_00006431	COG4870	Cysteine protease, C1A family (PDB:1AEC)
GC_00004829	COG2124	Cytochrome P450 (CypX) (PDB:3A4Z)
GC_00004829	COG2124	Cytochrome P450 (CypX) (PDB:3A4Z)
GC_00009097	COG2124	Cytochrome P450 (CypX) (PDB:3A4Z)
GC_00009217	COG2124	Cytochrome P450 (CypX) (PDB:3A4Z)
GC_00009436	COG2124	Cytochrome P450 (CypX) (PDB:3A4Z)
GC_00012404	COG1652	Cytoplasmic potassium-binding protein Kbp/XkdP/YgaU, contains LysM domain (XkdP) (PDB:5FIM) (PUBMED:27112601)
GC_00009915	COG1064	D-arabinose 1-dehydrogenase, Zn-dependent alcohol dehydrogenase family (AdhP) (PDB:5O8Q)
GC_00007777	COG0644	Dehydrogenase (flavoprotein) (FixC) (PDB:4OPU)
GC_00014500	COG0644	Dehydrogenase (flavoprotein) (FixC) (PDB:4OPU)
GC_00014231	COG0471	Di- and tricarboxylate antiporter (CitT) (PDB:4F35)
GC_00012579	COG0262	Dihydrofolate reductase (FolA) (PDB:1DDR)
GC_00013898	COG0262	Dihydrofolate reductase (FolA) (PDB:1DDR)
GC_00007219	COG1506	Dipeptidyl aminopeptidase/acylaminoacyl peptidase (DAP2) (PDB:2JBW)
GC_00009250	COG1506	Dipeptidyl aminopeptidase/acylaminoacyl peptidase (DAP2) (PDB:2JBW)
GC_00009800	COG1506	Dipeptidyl aminopeptidase/acylaminoacyl peptidase (DAP2) (PDB:2JBW)
GC_00013315	COG1506	Dipeptidyl aminopeptidase/acylaminoacyl peptidase (DAP2) (PDB:2JBW)
GC_00014298	COG1506	Dipeptidyl aminopeptidase/acylaminoacyl peptidase (DAP2) (PDB:2JBW)
GC_00009150	COG1649	Divisome-localized peptidoglycan glycosyl hydrolase DigH/YddW (DigH) (PDB:5OQ2) (PUBMED:32152098;40492729)
GC_00009961	COG1649	Divisome-localized peptidoglycan glycosyl hydrolase DigH/YddW (DigH) (PDB:5OQ2) (PUBMED:32152098;40492729)
GC_00011085	COG3378	DNA primase, phage- or plasmid-associated
GC_00015878	COG0497	DNA repair ATPase RecN (RecN) (PDB:4AD8)
GC_00012974	COG0419	DNA repair exonuclease SbcCD ATPase subunit (SbcC) (PDB:3QKR)
GC_00014914	COG0420	DNA repair exonuclease SbcCD nuclease subunit (SbcD) (PDB:6S85)
GC_00013083	COG2003	DNA repair protein RadC, contains a helix-hairpin-helix DNA-binding motif (RadC) (PDB:2QLC) (PUBMED:9695921)
GC_00006235	COG3391	DNA-binding beta-propeller fold protein YncE (YncE) (PDB:3VGZ) (PUBMED:22120742;28628661)
GC_00012799	COG0783	DNA-binding ferritin-like chromatin protein Dps (Dps) (PDB:1DPS) (PUBMED:31153903;35380871)
GC_00014365	COG1309	DNA-binding protein, AcrR family, includes nucleoid occlusion protein SlmA (AcrR) (PDB:2QOP)
GC_00011472	COG4566	DNA-binding response regulator, FixJ family, consists of REC and HTH domains (FixJ) (PDB:1YIO)
GC_00014349	COG4566	DNA-binding response regulator, FixJ family, consists of REC and HTH domains (FixJ) (PDB:1YIO)
GC_00009242	COG2197	DNA-binding response regulator, NarL/FixJ family, contains REC and HTH domains (CitB) (PDB:1A04)
GC_00006509	COG0745	DNA-binding response regulator, OmpR family, contains REC and winged-helix (wHTH) domain (OmpR) (PDB:1XHF)
GC_00014800	COG0745	DNA-binding response regulator, OmpR family, contains REC and winged-helix (wHTH) domain (OmpR) (PDB:1XHF)
GC_00010026	COG3311	DNA-binding transcriptional regulator AlpA (AlpA)
GC_00012360	COG3311	DNA-binding transcriptional regulator AlpA (AlpA)
GC_00013087	COG1349	DNA-binding transcriptional regulator of sugar metabolism, DeoR/GlpR family (GlpR)
GC_00010903	COG0640	DNA-binding transcriptional regulator, ArsR family (ArsR) (PDB:3F6V)
GC_00007139	COG1802	DNA-binding transcriptional regulator, GntR family (GntR) (PDB:3FMS)
GC_00009143	COG1802	DNA-binding transcriptional regulator, GntR family (GntR) (PDB:3FMS)
GC_00010470	COG1802	DNA-binding transcriptional regulator, GntR family (GntR) (PDB:3FMS)
GC_00014792	COG1802	DNA-binding transcriptional regulator, GntR family (GntR) (PDB:3FMS)
GC_00012946	COG1609	DNA-binding transcriptional regulator, LacI/PurR family (PurR) (PDB:1BDH)
GC_00008752	COG1609|COG2207	DNA-binding transcriptional regulator, LacI/PurR family (PurR) (PDB:1BDH)|AraC-type DNA-binding domain and AraC-containing proteins (AraC) (PDB:1BL0)
GC_00011439	COG1609|COG2207	DNA-binding transcriptional regulator, LacI/PurR family (PurR) (PDB:1BDH)|AraC-type DNA-binding domain and AraC-containing proteins (AraC) (PDB:1BL0)
GC_00013427	COG1609|COG4977	DNA-binding transcriptional regulator, LacI/PurR family (PurR) (PDB:1BDH)|Transcriptional regulator GlxA, contains an amidase domain and an AraC-type DNA-binding HTH domain (GlxA)
GC_00015467	COG0583	DNA-binding transcriptional regulator, LysR family (LysR) (PDB:2FYI)
GC_00006424	COG1846	DNA-binding transcriptional regulator, MarR family (MarR) (PDB:1JGS)
GC_00008325	COG1695	DNA-binding transcriptional regulator, PadR family (PadR) (PDB:5DYM) (PUBMED:19096365;27716049)
GC_00013520	COG1476	DNA-binding transcriptional regulator, XRE-family HTH domain (XRE) (PDB:1UTX)
GC_00005725	COG2204	DNA-binding transcriptional response regulator, NtrC family, contains REC, AAA-type ATPase, and a Fis-type DNA-binding domains (AtoC) (PDB:1ZY2)
GC_00005725	COG2204	DNA-binding transcriptional response regulator, NtrC family, contains REC, AAA-type ATPase, and a Fis-type DNA-binding domains (AtoC) (PDB:1ZY2)
GC_00012397	COG2204	DNA-binding transcriptional response regulator, NtrC family, contains REC, AAA-type ATPase, and a Fis-type DNA-binding domains (AtoC) (PDB:1ZY2)
GC_00005852	COG1595	DNA-directed RNA polymerase specialized sigma subunit, sigma24 family (RpoE) (PDB:2Q1Z)
GC_00005852	COG1595	DNA-directed RNA polymerase specialized sigma subunit, sigma24 family (RpoE) (PDB:2Q1Z)
GC_00007083	COG1595	DNA-directed RNA polymerase specialized sigma subunit, sigma24 family (RpoE) (PDB:2Q1Z)
GC_00007233	COG1595	DNA-directed RNA polymerase specialized sigma subunit, sigma24 family (RpoE) (PDB:2Q1Z)
GC_00007259	COG1595	DNA-directed RNA polymerase specialized sigma subunit, sigma24 family (RpoE) (PDB:2Q1Z)
GC_00007821	COG1595	DNA-directed RNA polymerase specialized sigma subunit, sigma24 family (RpoE) (PDB:2Q1Z)
GC_00007886	COG1595	DNA-directed RNA polymerase specialized sigma subunit, sigma24 family (RpoE) (PDB:2Q1Z)
GC_00007901	COG1595	DNA-directed RNA polymerase specialized sigma subunit, sigma24 family (RpoE) (PDB:2Q1Z)
GC_00008471	COG1595	DNA-directed RNA polymerase specialized sigma subunit, sigma24 family (RpoE) (PDB:2Q1Z)
GC_00009524	COG1595	DNA-directed RNA polymerase specialized sigma subunit, sigma24 family (RpoE) (PDB:2Q1Z)
GC_00012875	COG1595	DNA-directed RNA polymerase specialized sigma subunit, sigma24 family (RpoE) (PDB:2Q1Z)
GC_00013634	COG1595	DNA-directed RNA polymerase specialized sigma subunit, sigma24 family (RpoE) (PDB:2Q1Z)
GC_00015065	COG1595	DNA-directed RNA polymerase specialized sigma subunit, sigma24 family (RpoE) (PDB:2Q1Z)
GC_00015215	COG1595	DNA-directed RNA polymerase specialized sigma subunit, sigma24 family (RpoE) (PDB:2Q1Z)
GC_00015422	COG1595	DNA-directed RNA polymerase specialized sigma subunit, sigma24 family (RpoE) (PDB:2Q1Z)
GC_00015444	COG1595	DNA-directed RNA polymerase specialized sigma subunit, sigma24 family (RpoE) (PDB:2Q1Z)
GC_00007621	COG5285	Ectoine hydroxylase-related dioxygenase, phytanoyl-CoA dioxygenase (PhyH) family (PhyH) (PDB:2A1X)
GC_00009651	COG5285	Ectoine hydroxylase-related dioxygenase, phytanoyl-CoA dioxygenase (PhyH) family (PhyH) (PDB:2A1X)
GC_00011172	COG5285	Ectoine hydroxylase-related dioxygenase, phytanoyl-CoA dioxygenase (PhyH) family (PhyH) (PDB:2A1X)
GC_00011761	COG5285	Ectoine hydroxylase-related dioxygenase, phytanoyl-CoA dioxygenase (PhyH) family (PhyH) (PDB:2A1X)
GC_00013774	COG0251	Enamine deaminase RidA/Endoribonuclease Rid7C, YjgF/YER057c/UK114 family (RidA) (PDB:1J7H) (PUBMED:17506874;22094463;32205462;34694905)
GC_00010058	COG3693	Endo-1,4-beta-xylanase, GH35 family (XynA) (PDB:1B30)
GC_00011267	COG2356	Endonuclease I (EndA) (PDB:1OUO)
GC_00013738	COG2356	Endonuclease I (EndA) (PDB:1OUO)
GC_00008980	COG1637	Endonuclease NucS, RecB family (NucS) (PDB:2VLD)
GC_00007344	COG4636	Endonuclease, Uma2 family (restriction endonuclease fold) (Uma2) (PDB:1WDJ) (PUBMED:17873039)
GC_00014299	COG4636	Endonuclease, Uma2 family (restriction endonuclease fold) (Uma2) (PDB:1WDJ) (PUBMED:17873039)
GC_00014566	COG4636	Endonuclease, Uma2 family (restriction endonuclease fold) (Uma2) (PDB:1WDJ) (PUBMED:17873039)
GC_00012409	COG2382	Enterochelin esterase or related enzyme (Fes) (PDB:2B20)
GC_00010034	COG4303	Ethanolamine ammonia-lyase, large subunit (EutB) (PDB:3ABO)
GC_00006508	COG4302	Ethanolamine ammonia-lyase, small subunit (EutC) (PDB:5YSN)
GC_00008513	COG3239	Fatty acid desaturase (DesA)
GC_00010971	COG0489	Fe-S cluster carrier ATPase, Mrp/ApbC/NBP35 family (Mrp) (PDB:2PH1) (PUBMED:18616280;19114487;31709520)
GC_00015262	COG0489	Fe-S cluster carrier ATPase, Mrp/ApbC/NBP35 family (Mrp) (PDB:2PH1) (PUBMED:18616280;19114487;31709520)
GC_00011141	COG0489|COG3206	Fe-S cluster carrier ATPase, Mrp/ApbC/NBP35 family (Mrp) (PDB:2PH1) (PUBMED:18616280;19114487;31709520)|Tyrosine-protein kinase Wzc involved in exopolysaccharide export, GumC/Wzc1 domain (GumC) (PUBMED:10348860;12138098;20633230;15003255;23089617)
GC_00007316	COG3401	Fibronectin type 3 domain (FN3)
GC_00011703	COG3144	Flagellar hook-length control protein FliK (FliK) (PDB:2RRL)
GC_00006427	COG1360	Flagellar motor protein MotB (MotB) (PDB:6YSL)
GC_00007755	COG1536	Flagellar motor switch protein FliG (FliG) (PDB:4FHR)
GC_00007600	COG2141	Flavin-dependent oxidoreductase, luciferase family (includes alkanesulfonate monooxygenase SsuD and methylene tetrahydromethanopterin reductase) (SsuD) (PDB:1BRL)
GC_00009068	COG4963	Flp/Tad pilus assembly ATPase CpaE/TadZ, contains N-terminal REC/TadZ_N domain (CpaE/TadZ) (PDB:4LDA) (PUBMED:12010986)
GC_00006221	COG4965	Flp/Tad pilus assembly platform protein TadB (TadB) (PUBMED:12010986)
GC_00011467	COG2064	Flp/Tad pilus assembly platform protein TadC (TadC) (PUBMED:12010986)
GC_00006356	COG4961	Flp/Tad pilus assembly protein TadE/TadG (TadG includes C-terminal von Willebrand factor A (vWFA) domain) (TadE/TadG) (PDB:7W6B) (PUBMED:12010986)
GC_00012572	COG1795	Formaldehyde-activating enzyme (5,6,7,8-tetrahydromethanopterin hydrolyase) (Fae) (PDB:1Y5Y) (PUBMED:16237021)
GC_00011547	COG0738	Fucose permease (FucP) (PDB:3O7P)
GC_00014034	COG3663	G:T/U-mismatch repair DNA glycosylase (Mug) (PDB:1MTL)
GC_00009818	COG2017	Galactose mutarotase or related enzyme (GalM) (PDB:1LUR)
GC_00010627	COG2199	GGDEF domain, diguanylate cyclase (c-di-GMP synthetase) or its enzymatically inactive variants (GGDEF) (PDB:6D9M)
GC_00007026	COG2133	Glucose/arabinose dehydrogenase, beta-propeller fold (YliI) (PDB:1C9U)
GC_00007086	COG2133	Glucose/arabinose dehydrogenase, beta-propeller fold (YliI) (PDB:1C9U)
GC_00008990	COG2133	Glucose/arabinose dehydrogenase, beta-propeller fold (YliI) (PDB:1C9U)
GC_00012364	COG2133	Glucose/arabinose dehydrogenase, beta-propeller fold (YliI) (PDB:1C9U)
GC_00012807	COG2133	Glucose/arabinose dehydrogenase, beta-propeller fold (YliI) (PDB:1C9U)
GC_00013497	COG2133	Glucose/arabinose dehydrogenase, beta-propeller fold (YliI) (PDB:1C9U)
GC_00013672	COG2133	Glucose/arabinose dehydrogenase, beta-propeller fold (YliI) (PDB:1C9U)
GC_00014501	COG2133	Glucose/arabinose dehydrogenase, beta-propeller fold (YliI) (PDB:1C9U)
GC_00015592	COG2133	Glucose/arabinose dehydrogenase, beta-propeller fold (YliI) (PDB:1C9U)
GC_00006267	COG0580	Glycerol uptake facilitator or related aquaporin (Major Intrinsic protein Family) (GlpF) (PDB:1FQY)
GC_00010916	COG0584	Glycerophosphoryl diester phosphodiesterase (UgpQ) (PDB:1O1Z)
GC_00006288	COG0665	Glycine/D-amino acid oxidase (deaminating) (DadA) (PDB:3AWI)
GC_00012334	COG0665	Glycine/D-amino acid oxidase (deaminating) (DadA) (PDB:3AWI)
GC_00015107	COG0665	Glycine/D-amino acid oxidase (deaminating) (DadA) (PDB:3AWI)
GC_00009636	COG3408	Glycogen debranching enzyme (alpha-1,6-glucosidase) (GDB1) (PDB:5D06)
GC_00010226	COG3408|COG5434	Glycogen debranching enzyme (alpha-1,6-glucosidase) (GDB1) (PDB:5D06)|Polygalacturonase (Pgu1) (PDB:1BHE)
GC_00008003	COG0366	Glycosidase/amylase (phosphorylase) (AmyA) (PDB:2P67) (PUBMED:29684280)
GC_00006813	COG0463	Glycosyltransferase involved in cell wall bisynthesis (WcaA) (PDB:5MLZ)
GC_00010066	COG0463	Glycosyltransferase involved in cell wall bisynthesis (WcaA) (PDB:5MLZ)
GC_00010107	COG0463	Glycosyltransferase involved in cell wall bisynthesis (WcaA) (PDB:5MLZ)
GC_00011237	COG0463	Glycosyltransferase involved in cell wall bisynthesis (WcaA) (PDB:5MLZ)
GC_00014429	COG0463	Glycosyltransferase involved in cell wall bisynthesis (WcaA) (PDB:5MLZ)
GC_00015417	COG0463	Glycosyltransferase involved in cell wall bisynthesis (WcaA) (PDB:5MLZ)
GC_00011232	COG0491	Glyoxylase or a related metal-dependent hydrolase, beta-lactamase superfamily II (GloB) (PDB:1QH3) (PUBMED:25670698)
GC_00010972	COG2770|COG3322|COG4191	HAMP domain (HAMP) (PDB:2RM8)|Iron-binding extracellular (periplasmic) sensor domain CHASE4 (CHASE4) (PDB:8WCT) (PUBMED:12486065;38424057)|Signal transduction histidine kinase regulating C4-dicarboxylate transport system (PDB:4GCZ)
GC_00015349	COG3350	Heavy metal-bindng TRASH/YHS domain, predicted Cu/Ag/Zn metallochaperone (YHS) (PUBMED:12713899;16804172;26512893)
GC_00007335	COG4683	HigB/gp49-like toxin component of RelE/ParE type II toxin-antitoxin system (gp49)
GC_00014573	COG4683	HigB/gp49-like toxin component of RelE/ParE type II toxin-antitoxin system (gp49)
GC_00012791	COG0817	Holliday junction resolvasome RuvABC endonuclease subunit RuvC (RuvC) (PDB:1HJR)
GC_00011563	COG3318	Iron-binding protein YecA, UPF0149 family, contains C-terminal SEC-C domain (YecA) (PUBMED:32241912)
GC_00001436	COG3385	IS4 transposase InsG (InsG)
GC_00001436	COG3385	IS4 transposase InsG (InsG)
GC_00001436	COG3385	IS4 transposase InsG (InsG)
GC_00001436	COG3385	IS4 transposase InsG (InsG)
GC_00006093	COG5979	KinE-related sensor histidine kinase (KinElike)
GC_00006093	COG5979	KinE-related sensor histidine kinase (KinElike)
GC_00006809	COG5979	KinE-related sensor histidine kinase (KinElike)
GC_00012731	COG3324	Lactoylglutathione lyase-related enzyme, vicinal oxygen chelate (VOC) family (VOC) (PDB:3OXH) (PUBMED:31710815)
GC_00004600	COG3210	Large exoprotein involved in heme utilization or adhesion (FhaB) (PDB:4RM6)
GC_00005448	COG3210	Large exoprotein involved in heme utilization or adhesion (FhaB) (PDB:4RM6)
GC_00006484	COG3210	Large exoprotein involved in heme utilization or adhesion (FhaB) (PDB:4RM6)
GC_00006615	COG3210	Large exoprotein involved in heme utilization or adhesion (FhaB) (PDB:4RM6)
GC_00006637	COG3210	Large exoprotein involved in heme utilization or adhesion (FhaB) (PDB:4RM6)
GC_00006841	COG3210	Large exoprotein involved in heme utilization or adhesion (FhaB) (PDB:4RM6)
GC_00006947	COG3210	Large exoprotein involved in heme utilization or adhesion (FhaB) (PDB:4RM6)
GC_00006965	COG3210	Large exoprotein involved in heme utilization or adhesion (FhaB) (PDB:4RM6)
GC_00007958	COG3210	Large exoprotein involved in heme utilization or adhesion (FhaB) (PDB:4RM6)
GC_00007996	COG3210	Large exoprotein involved in heme utilization or adhesion (FhaB) (PDB:4RM6)
GC_00008344	COG3210	Large exoprotein involved in heme utilization or adhesion (FhaB) (PDB:4RM6)
GC_00008494	COG3210	Large exoprotein involved in heme utilization or adhesion (FhaB) (PDB:4RM6)
GC_00008520	COG3210	Large exoprotein involved in heme utilization or adhesion (FhaB) (PDB:4RM6)
GC_00009089	COG3210	Large exoprotein involved in heme utilization or adhesion (FhaB) (PDB:4RM6)
GC_00009211	COG3210	Large exoprotein involved in heme utilization or adhesion (FhaB) (PDB:4RM6)
GC_00009529	COG3210	Large exoprotein involved in heme utilization or adhesion (FhaB) (PDB:4RM6)
GC_00009883	COG3210	Large exoprotein involved in heme utilization or adhesion (FhaB) (PDB:4RM6)
GC_00010110	COG3210	Large exoprotein involved in heme utilization or adhesion (FhaB) (PDB:4RM6)
GC_00010437	COG3210	Large exoprotein involved in heme utilization or adhesion (FhaB) (PDB:4RM6)
GC_00010534	COG3210	Large exoprotein involved in heme utilization or adhesion (FhaB) (PDB:4RM6)
GC_00010624	COG3210	Large exoprotein involved in heme utilization or adhesion (FhaB) (PDB:4RM6)
GC_00011350	COG3210	Large exoprotein involved in heme utilization or adhesion (FhaB) (PDB:4RM6)
GC_00011820	COG3210	Large exoprotein involved in heme utilization or adhesion (FhaB) (PDB:4RM6)
GC_00012022	COG3210	Large exoprotein involved in heme utilization or adhesion (FhaB) (PDB:4RM6)
GC_00012330	COG3210	Large exoprotein involved in heme utilization or adhesion (FhaB) (PDB:4RM6)
GC_00012520	COG3210	Large exoprotein involved in heme utilization or adhesion (FhaB) (PDB:4RM6)
GC_00012526	COG3210	Large exoprotein involved in heme utilization or adhesion (FhaB) (PDB:4RM6)
GC_00012746	COG3210	Large exoprotein involved in heme utilization or adhesion (FhaB) (PDB:4RM6)
GC_00012925	COG3210	Large exoprotein involved in heme utilization or adhesion (FhaB) (PDB:4RM6)
GC_00012969	COG3210	Large exoprotein involved in heme utilization or adhesion (FhaB) (PDB:4RM6)
GC_00013064	COG3210	Large exoprotein involved in heme utilization or adhesion (FhaB) (PDB:4RM6)
GC_00013166	COG3210	Large exoprotein involved in heme utilization or adhesion (FhaB) (PDB:4RM6)
GC_00013444	COG3210	Large exoprotein involved in heme utilization or adhesion (FhaB) (PDB:4RM6)
GC_00013566	COG3210	Large exoprotein involved in heme utilization or adhesion (FhaB) (PDB:4RM6)
GC_00015039	COG3210	Large exoprotein involved in heme utilization or adhesion (FhaB) (PDB:4RM6)
GC_00015424	COG3210	Large exoprotein involved in heme utilization or adhesion (FhaB) (PDB:4RM6)
GC_00015776	COG3210	Large exoprotein involved in heme utilization or adhesion (FhaB) (PDB:4RM6)
GC_00015881	COG3210	Large exoprotein involved in heme utilization or adhesion (FhaB) (PDB:4RM6)
GC_00015889	COG3210	Large exoprotein involved in heme utilization or adhesion (FhaB) (PDB:4RM6)
GC_00012555	COG5748	Light-dependent NADPH-protochlorophyllide oxidoreductase (LPOR) (PDB:6RNW) (PUBMED:31645759)
GC_00012209	COG0438	Lipopolysaccharide 1,6-galactosyltransferase, GT1 family (RfaB) (PDB:2IV7)
GC_00013132	COG0438	Lipopolysaccharide 1,6-galactosyltransferase, GT1 family (RfaB) (PDB:2IV7)
GC_00014558	COG0438	Lipopolysaccharide 1,6-galactosyltransferase, GT1 family (RfaB) (PDB:2IV7)
GC_00011425	COG1442	Lipopolysaccharide biosynthesis protein, LPS:glycosyltransferase (RfaJ) (PDB:1G9R)
GC_00011453	COG4952	L-rhamnose isomerase (PDB:3M0Y)
GC_00007676	COG2755	Lysophospholipase L1 or related esterase. Includes spore coat protein LipC/YcsK (TesA) (PDB:1BWP)
GC_00014098	COG2755	Lysophospholipase L1 or related esterase. Includes spore coat protein LipC/YcsK (TesA) (PDB:1BWP)
GC_00015310	COG0662	Mannose-6-phosphate isomerase, cupin superfamily (ManC) (PDB:1O4T)
GC_00010770	COG1266	Membrane protease YdiL, CAAX protease family (YdiL)
GC_00011393	COG3238	Membrane protein involved in production of outer membrane vehicles,YdcZ/DUF606 family (YdcZ) (PUBMED:38833829)
GC_00010709	COG1030	Membrane-bound serine protease NfeD, ClpP class (NfeD) (PDB:2DEO)
GC_00013700	COG3568	Metal-dependent hydrolase, endonuclease/exonuclease/phosphatase family (ElsH) (PUBMED:15178340)
GC_00013702	COG3568	Metal-dependent hydrolase, endonuclease/exonuclease/phosphatase family (ElsH) (PUBMED:15178340)
GC_00014402	COG3568	Metal-dependent hydrolase, endonuclease/exonuclease/phosphatase family (ElsH) (PUBMED:15178340)
GC_00011169	COG5012	Methanogenic corrinoid protein MtbC1 (MtbC1) (PDB:1Y80)
GC_00012047	COG1352	Methylase of chemotaxis methyl-accepting proteins (CheR) (PDB:1AF7)
GC_00014081	COG1977	Molybdopterin synthase sulfur carrier subunit MoaD (MoaD) (PDB:1FM0) (PUBMED:32239579)
GC_00012870	COG0845	Multidrug efflux pump subunit AcrA (membrane-fusion protein) (AcrA) (PDB:1T5E)
GC_00014190	COG0845	Multidrug efflux pump subunit AcrA (membrane-fusion protein) (AcrA) (PDB:1T5E)
GC_00007758	COG1566	Multidrug resistance efflux pump EmrA (EmrA) (PDB:4TKO)
GC_00011450	COG1055	Na+/H+ antiporter NhaD or related arsenite permease (ArsB)
GC_00006364	COG0591	Na+/proline symporter (PutP) (PDB:5NVA)
GC_00009922	COG0591	Na+/proline symporter (PutP) (PDB:5NVA)
GC_00015578	COG0591	Na+/proline symporter (PutP) (PDB:5NVA)
GC_00013310	COG0591|COG3055	Na+/proline symporter (PutP) (PDB:5NVA)|N-acetylneuraminic acid mutarotase (NanM) (PDB:2UVK) (PUBMED:18063573)
GC_00008889	COG0534	Na+-driven multidrug efflux pump, DinF/NorM/MATE family (NorM) (PDB:3VVN) (PUBMED:29915058)
GC_00015480	COG1090	NAD dependent epimerase/dehydratase family enzyme (YfcH) (PDB:4B4O) (PUBMED:39630597)
GC_00011256	COG1028	NAD(P)-dependent dehydrogenase, short-chain alcohol dehydrogenase family (FabG) (PDB:6L1H)
GC_00014037	COG1028	NAD(P)-dependent dehydrogenase, short-chain alcohol dehydrogenase family (FabG) (PDB:6L1H)
GC_00011638	COG0431	NAD(P)H-dependent FMN reductase (SsuE) (PDB:6DQI)
GC_00012967	COG0272|COG0847	NAD-dependent DNA ligase (Lig) (PDB:5TT5)|DNA polymerase III, epsilon subunit or related 3'-5' exonuclease (DnaQ) (PDB:1J53)
GC_00014103	COG0604	NADPH:quinone reductase or related Zn-dependent oxidoreductase (Qor) (PDB:2VCY)
GC_00015408	COG0604	NADPH:quinone reductase or related Zn-dependent oxidoreductase (Qor) (PDB:2VCY)
GC_00009592	COG2130	NADPH-dependent curcumin reductase CurA (CurA) (PDB:1V3T) (PUBMED:21467222)
GC_00012377	COG4409	Neuraminidase (sialidase) NanH, contains C-terminal autotransporter domain (NanH) (PDB:1EUT)
GC_00009912	COG3263	NhaP-type Na+/H+ and K+/H+ antiporter with C-terminal TrkAC and CorC domains (NhaP2)
GC_00008543	COG0025	NhaP-type Na+/H+ or K+/H+ antiporter (NhaP) (PDB:4CZB)
GC_00008664	COG1335	Nicotinamidase-related amidase (PncA) (PDB:1ILW)
GC_00014236	COG1335	Nicotinamidase-related amidase (PncA) (PDB:1ILW)
GC_00010390	COG2223	Nitrate/nitrite transporter NarK (NarK) (PDB:4JR9)
GC_00008012	COG0388	Nitrilase/amidase YafV/Nit2, hydrolyzes deaminated glutathione (Nit1) (PDB:2W1V) (PUBMED:28373563;30692244)
GC_00007324	COG3420	Nitrous oxide reductase accessory protein NosD, contains tandem CASH domains (NosD) (PDB:2KZW)
GC_00009131	COG3420	Nitrous oxide reductase accessory protein NosD, contains tandem CASH domains (NosD) (PDB:2KZW)
GC_00010155	COG3420	Nitrous oxide reductase accessory protein NosD, contains tandem CASH domains (NosD) (PDB:2KZW)
GC_00010713	COG3420	Nitrous oxide reductase accessory protein NosD, contains tandem CASH domains (NosD) (PDB:2KZW)
GC_00014995	COG3420	Nitrous oxide reductase accessory protein NosD, contains tandem CASH domains (NosD) (PDB:2KZW)
GC_00013736	COG1273	Non-homologous end joining protein Ku, dsDNA break repair (YkoV)
GC_00015884	COG1273	Non-homologous end joining protein Ku, dsDNA break repair (YkoV)
GC_00014926	COG0775	Nucleoside phosphorylase/nucleosidase, includes 5'-methylthioadenosine/S-adenosylhomocysteine nucleosidase MtnN and futalosine hydrolase MqnB (MtnN) (PDB:1T8R) (PUBMED:18801996)
GC_00010194	COG0451	Nucleoside-diphosphate-sugar epimerase (WcaG) (PDB:2X4G)
GC_00014374	COG0589	Nucleotide-binding universal stress protein, UspA family (UspA) (PDB:1JMV)
GC_00008607	COG0318	O-succinylbenzoic acid-CoA ligase MenE or related acyl-CoA synthetase (AMP-forming) (MenE) (PDB:5EY9) (PUBMED:25151136;27455459)
GC_00007085	COG1520	Outer membrane protein assembly factor BamB, contains beta-propeller repeat (BamB) (PDB:6TJG) (PUBMED:25468906;29847806)
GC_00011229	COG1520	Outer membrane protein assembly factor BamB, contains beta-propeller repeat (BamB) (PDB:6TJG) (PUBMED:25468906;29847806)
GC_00010222	COG1538	Outer membrane protein TolC (TolC) (PDB:1EK9)
GC_00013895	COG1538	Outer membrane protein TolC (TolC) (PDB:1EK9)
GC_00015330	COG3212	PepSY domain containing protein, regulator of zincin peptidase activity (YkoI) (PDB:4EXR) (PUBMED:15124630)
GC_00009759	COG1503	Peptide chain release factor 1 (eRF1) (eRF1) (PDB:3E1Y)
GC_00010177	COG1472	Periplasmic beta-glucosidase and related glycosidases (BglX) (PDB:2X40)
GC_00011537	COG4783	Periplasmic chaperone/metalloprotease BepA/YfgC, contains M48 and TPR domains (BepA) (PDB:6AIT) (PUBMED:24003122)
GC_00006497	COG3712	Periplasmic ferric-dicitrate binding protein FecR, regulates iron transport (FecR) (PDB:5CAM)
GC_00006755	COG3712	Periplasmic ferric-dicitrate binding protein FecR, regulates iron transport (FecR) (PDB:5CAM)
GC_00006870	COG3712	Periplasmic ferric-dicitrate binding protein FecR, regulates iron transport (FecR) (PDB:5CAM)
GC_00009014	COG3712	Periplasmic ferric-dicitrate binding protein FecR, regulates iron transport (FecR) (PDB:5CAM)
GC_00009434	COG3712	Periplasmic ferric-dicitrate binding protein FecR, regulates iron transport (FecR) (PDB:5CAM)
GC_00009476	COG3712	Periplasmic ferric-dicitrate binding protein FecR, regulates iron transport (FecR) (PDB:5CAM)
GC_00009580	COG3712	Periplasmic ferric-dicitrate binding protein FecR, regulates iron transport (FecR) (PDB:5CAM)
GC_00010947	COG3712	Periplasmic ferric-dicitrate binding protein FecR, regulates iron transport (FecR) (PDB:5CAM)
GC_00012459	COG3712	Periplasmic ferric-dicitrate binding protein FecR, regulates iron transport (FecR) (PDB:5CAM)
GC_00012548	COG3712	Periplasmic ferric-dicitrate binding protein FecR, regulates iron transport (FecR) (PDB:5CAM)
GC_00012804	COG3712	Periplasmic ferric-dicitrate binding protein FecR, regulates iron transport (FecR) (PDB:5CAM)
GC_00014848	COG1596|COG4219	Periplasmic protein Wza involved in polysaccharide export, contains SLBB domain of the beta-grasp fold (Wza) (PDB:2J58) (PUBMED:17250770)|Signal transducer regulating beta-lactamase production, contains metallopeptidase domain (MecR1)
GC_00011277	COG0616	Periplasmic serine protease, ClpP class (SppA) (PDB:3BEZ)
GC_00007038	COG4733	Phage tail tip protein (host specificity protein J)
GC_00015112	COG4679	Phage-related protein gp49, toxin component of the Tad-Ata toxin-antitoxin system (Tad) (PUBMED:19493340)
GC_00009025	COG3746	Phosphate-selective porin (OprP) (PDB:2O4V)
GC_00011225	COG4850	Phosphatidate phosphatase APP1 (App1) (PUBMED:23071111)
GC_00013914	COG1502	Phosphatidylserine/phosphatidylglycerophosphate/cardiolipin synthase (Cls) (PDB:1BYR)
GC_00009902	COG0546	Phosphoglycolate phosphatase, HAD superfamily (Gph) (PDB:2NYV)
GC_00014533	COG3511	Phospholipase C (PlcC)
GC_00013850	COG3240	Phospholipase/lecithinase/hemolysin, may have acyltransferase activity (PlpA) (PDB:1IVN) (PUBMED:31073025;32808593)
GC_00006678	COG2823	Phospholipid-binding membrane integrity protein DolP/YraP/OsmY, contains BON domain (OsmY) (PDB:7A2D) (PUBMED:12878000;33315009)
GC_00013603	COG2823	Phospholipid-binding membrane integrity protein DolP/YraP/OsmY, contains BON domain (OsmY) (PDB:7A2D) (PUBMED:12878000;33315009)
GC_00010487	COG2091	Phosphopantetheinyl transferase (Sfp) (PDB:1QR0)
GC_00011264	COG5714	Photosystem I assembly protein Ycf37, contains TPR repeats (Ycf37)
GC_00015254	COG5534	Plasmid replication initiator protein (RepA)
GC_00008115	COG5485	Polyketide cyclase, SnoaL/DnrD family (SnoaL) (PDB:1SJW) (PUBMED:7601857;15071504)
GC_00012550	COG4833	Predicted alpha-1,6-mannanase, GH76 family (PDB:3K7X)
GC_00011656	COG2442	Predicted antitoxin component of a toxin-antitoxin system, DUF433 family (PDB:2GA1)
GC_00006390	COG1483	Predicted ATPase, AAA+ superfamily
GC_00012551	COG4930	Predicted ATP-dependent Lon-type protease
GC_00007641	COG0673	Predicted dehydrogenase (MviM) (PDB:3UUW)
GC_00008105	COG0673	Predicted dehydrogenase (MviM) (PDB:3UUW)
GC_00009040	COG0673	Predicted dehydrogenase (MviM) (PDB:3UUW)
GC_00011626	COG0673	Predicted dehydrogenase (MviM) (PDB:3UUW)
GC_00014361	COG0673	Predicted dehydrogenase (MviM) (PDB:3UUW)
GC_00011334	COG4312	Predicted dithiol-disulfide oxidoreductase, DUF899 family
GC_00007132	COG2880	Predicted DNA-binding protein, potential antitoxin AbrB/MazE fold (PDB:2NWT)
GC_00007903	COG2374	Predicted extracellular nuclease
GC_00011118	COG2374|COG6083	Predicted extracellular nuclease|Type IX system secreted protein, contains C-terminal sorting domain type A (CTD-A) (PUBMED:28396348)
GC_00014767	COG2072	Predicted flavoprotein CzcO associated with the cation diffusion facilitator CzcD (CzcO) (PDB:4USQ)
GC_00007520	COG4889	Predicted helicase (PDB:5FFJ)
GC_00010491	COG3153	Predicted N-acetyltransferase YhbS (YhbS) (PDB:4ZBG) (PUBMED:34210798)
GC_00012761	COG4226	Predicted nuclease of the RNAse H fold, HicB family (HicB)
GC_00014988	COG2253	Predicted nucleotidyltransferase component of viral defense system (PDB:4O8S)
GC_00006704	COG4928	Predicted P-loop ATPase, KAP-like
GC_00011871	COG4551	Predicted protein tyrosine phosphatase
GC_00012689	COG5350	Predicted protein tyrosine phosphatase
GC_00008275	COG4627	Predicted SAM-depedendent methyltransferase
GC_00013146	COG3620	Predicted transcriptional regulator, contains an XRE-type HTH domain (archaeal members contain CBS pair) (AF2118)
GC_00008428	COG2810	Predicted type IV restriction endonuclease
GC_00012122	COG2810	Predicted type IV restriction endonuclease
GC_00010525	COG3938	Proline racemase/hydroxyproline epimerase (PrdF) (PDB:1TM0) (PUBMED:17849014)
GC_00008214	COG4875	Protein kinase association domain CaMKII_AD, NTF2-like superfamily (CaMKIID) (PUBMED:26949248)
GC_00014602	COG1670	Protein N-acetyltransferase, RimJ/RimL family (RimL) (PDB:1S7F)
GC_00009182	COG1651|COG3004	Protein thiol-disulfide isomerase DsbC (DsbG) (PDB:2HI7)|Na+/H+ antiporter NhaA (NhaA) (PDB:1ZCD) (PUBMED:25746996)
GC_00008463	COG1232	Protoporphyrinogen oxidase HemY/PPOX (HemY) (PDB:3LOV)
GC_00009485	COG1523	Pullulanase/glycogen debranching enzyme (PulA) (PDB:2WSK)
GC_00013185	COG2039	Pyrrolidone-carboxylate peptidase (N-terminal pyroglutamyl peptidase) (Pcp) (PDB:1AUG)
GC_00007592	COG3930	Regulator of flavohemoglobin expression, contains QEGLA motif (PUBMED:18043907;19767835)
GC_00012679	COG3930	Regulator of flavohemoglobin expression, contains QEGLA motif (PUBMED:18043907;19767835)
GC_00006430	COG1943	REP element-mobilizing transposase RayT (RAYT) (PDB:4ER8)
GC_00010212	COG1943	REP element-mobilizing transposase RayT (RAYT) (PDB:4ER8)
GC_00011427	COG1943	REP element-mobilizing transposase RayT (RAYT) (PDB:4ER8)
GC_00013231	COG0305	Replicative DNA helicase (DnaB) (PDB:1B79)
GC_00015243	COG3437	Response regulator c-di-GMP phosphodiesterase, RpfG family, contains REC and HD-GYP domains (RpfG)
GC_00008506	COG0732	Restriction endonuclease S subunit (HsdS) (PDB:1YDX)
GC_00011880	COG0732	Restriction endonuclease S subunit (HsdS) (PDB:1YDX)
GC_00013535	COG0607	Rhodanese-related sulfurtransferase (PspE) (PDB:1TQ1)
GC_00008218	COG2402	Ribonuclease VapC1, toxin component of the VapBC toxin-antitoxin module, contains PIN domain (VapC1) (PDB:5WZF) (PUBMED:25391136;29109187;30169502)
GC_00006472	COG1487	Ribonuclease/mRNA interferase VapC, contains PIN domain (VapC) (PDB:3TND)
GC_00014362	COG1487	Ribonuclease/mRNA interferase VapC, contains PIN domain (VapC) (PDB:3TND)
GC_00013844	COG1172	Ribose/xylose/arabinose/galactoside ABC-type transport system, permease component (AraH)
GC_00006368	COG0456	Ribosomal protein S18 acetylase RimI and related acetyltransferases (RimI) (PDB:1GHE)
GC_00011065	COG1161	Ribosome biogenesis GTPase RbgA (RbgA) (PDB:6G14)
GC_00013332	COG0723	Rieske Fe-S protein (QcrA/PetC) (PDB:5CXM) (PUBMED:27663073)
GC_00013147	COG2835	RNA methyltransferase activator Trm112/YbaR (Trm112) (PDB:2KPI) (PUBMED:27986851;30010922)
GC_00013245	COG3073	RseA, negative regulator of sigma E activity (RseA) (PDB:1OR7)
GC_00011848	COG2304	Secreted protein containing bacterial Ig-like domain and vWFA domain (YfbK)
GC_00006470	COG0531	Serine and glutamate transporter AimA/YbeC, amino acid:H+ symporter family (PotE) (PDB:3LRB) (PUBMED:33481774;32743959)
GC_00009722	COG0531	Serine and glutamate transporter AimA/YbeC, amino acid:H+ symporter family (PotE) (PDB:3LRB) (PUBMED:33481774;32743959)
GC_00014915	COG0531	Serine and glutamate transporter AimA/YbeC, amino acid:H+ symporter family (PotE) (PDB:3LRB) (PUBMED:33481774;32743959)
GC_00011408	COG4574	Serine protease inhibitor ecotin (Eco) (PDB:1SLU)
GC_00006285	COG1404	Serine protease, subtilisin family (AprE) (PDB:1SCJ)
GC_00009084	COG0515	Serine/threonine protein kinase, uncludes type III secretion system effector YopO (SPS1) (PDB:6G4J)
GC_00013218	COG0515	Serine/threonine protein kinase, uncludes type III secretion system effector YopO (SPS1) (PDB:6G4J)
GC_00008933	COG0515|COG0683	Serine/threonine protein kinase, uncludes type III secretion system effector YopO (SPS1) (PDB:6G4J)|ABC-type branched-chain amino acid transport system, periplasmic component (LivK) (PDB:1USG)
GC_00010524	COG0515|COG1595	Serine/threonine protein kinase, uncludes type III secretion system effector YopO (SPS1) (PDB:6G4J)|DNA-directed RNA polymerase specialized sigma subunit, sigma24 family (RpoE) (PDB:2Q1Z)
GC_00011772	COG0515|COG2202|COG5979	Serine/threonine protein kinase, uncludes type III secretion system effector YopO (SPS1) (PDB:6G4J)|PAS domain (PAS) (PDB:2MWG)|KinE-related sensor histidine kinase (KinElike)
GC_00010755	COG0627	S-formylglutathione hydrolase FrmB (FrmB) (PDB:1DQY)
GC_00014837	COG0300	Short-chain dehydrogenase (YqjQ)
GC_00014270	COG0681	Signal peptidase I (LepB) (PDB:1B12) (PUBMED:1925027)
GC_00013410	COG0681|COG4959	Signal peptidase I (LepB) (PDB:1B12) (PUBMED:1925027)|Type IV secretion/DNA transfer system protease TraF (TraF) (PDB:1B12)
GC_00010253	COG4219	Signal transducer regulating beta-lactamase production, contains metallopeptidase domain (MecR1)
GC_00011052	COG4219	Signal transducer regulating beta-lactamase production, contains metallopeptidase domain (MecR1)
GC_00011190	COG4219	Signal transducer regulating beta-lactamase production, contains metallopeptidase domain (MecR1)
GC_00007988	COG0642	Signal transduction histidine kinase (BaeS) (PDB:1JOY)
GC_00008857	COG0642	Signal transduction histidine kinase (BaeS) (PDB:1JOY)
GC_00009496	COG0642	Signal transduction histidine kinase (BaeS) (PDB:1JOY)
GC_00011059	COG0642|COG0784|COG6004	Signal transduction histidine kinase (BaeS) (PDB:1JOY)|CheY-like REC (receiver) domain, includes chemotaxis protein CheY and sporulation regulator Spo0F (CheY) (PDB:6QRJ)|PilJ domain of type IV pilus chemoreceptor PilJ (PilJ) (PDB:7ZJR) (PUBMED:11133973;37382531)
GC_00013179	COG0642|COG0745	Signal transduction histidine kinase (BaeS) (PDB:1JOY)|DNA-binding response regulator, OmpR family, contains REC and winged-helix (wHTH) domain (OmpR) (PDB:1XHF)
GC_00007574	COG0642|COG0745|COG0784|COG5278	Signal transduction histidine kinase (BaeS) (PDB:1JOY)|DNA-binding response regulator, OmpR family, contains REC and winged-helix (wHTH) domain (OmpR) (PDB:1XHF)|CheY-like REC (receiver) domain, includes chemotaxis protein CheY and sporulation regulator Spo0F (CheY) (PDB:6QRJ)|Extracytoplasmic sensor domain CHASE3 (specificity unknown) (CHASE3) (PDB:3VA9)
GC_00013170	COG5000|COG5001	Signal transduction histidine kinase NtrY involved in nitrogen fixation and metabolism regulation (NtrY)|Cyclic di-GMP metabolism protein, combines GGDEF and EAL domains with a 6TM membrane domain
GC_00011004	COG1961	Site-specific DNA recombinase SpoIVCA/DNA invertase PinE (SpoIVCA) (PDB:1GDT)
GC_00007497	COG4973	Site-specific recombinase XerC (XerC) (PDB:5JK0)
GC_00012361	COG4973	Site-specific recombinase XerC (XerC) (PDB:5JK0)
GC_00009344	COG4974	Site-specific tyrosine recombinase XerD (XerD) (PDB:1A0P) (PUBMED:9311978;33472056)
GC_00010822	COG4974	Site-specific tyrosine recombinase XerD (XerD) (PDB:1A0P) (PUBMED:9311978;33472056)
GC_00014793	COG4974	Site-specific tyrosine recombinase XerD (XerD) (PDB:1A0P) (PUBMED:9311978;33472056)
GC_00015783	COG4974	Site-specific tyrosine recombinase XerD (XerD) (PDB:1A0P) (PUBMED:9311978;33472056)
GC_00006441	COG4319	SnoaL-fold ligand-binding domain (YybH) (PDB:3CNX)
GC_00010418	COG4319	SnoaL-fold ligand-binding domain (YybH) (PDB:3CNX)
GC_00006944	COG0421	Spermidine synthase (polyamine aminopropyltransferase) (SpeE) (PDB:6BQ2)
GC_00013029	COG0421	Spermidine synthase (polyamine aminopropyltransferase) (SpeE) (PDB:6BQ2)
GC_00010763	COG5337	Spore coat protein CotH (CotH) (PDB:5JD9)
GC_00012776	COG5337	Spore coat protein CotH (CotH) (PDB:5JD9)
GC_00012826	COG5337	Spore coat protein CotH (CotH) (PDB:5JD9)
GC_00012932	COG5337	Spore coat protein CotH (CotH) (PDB:5JD9)
GC_00013211	COG5881	Spore coat protein CotI/CotS, protein kinase superfamily (CotI) (PDB:2Q83) (PUBMED:7545510;9387221;12562816)
GC_00009023	COG1873	Sporulation protein YlmC, YlmC/YmxH family, contains PRC-barrel domain (YlmC) (PDB:1PM3)
GC_00009904	COG5809	Sporulation sensor histidine kinase E (KinE) (PUBMED:11069677;11886552)
GC_00006664	COG1551	sRNA-binding carbon storage regulator CsrA (CsrA) (PDB:1T3O)
GC_00009128	COG3386	Sugar lactone lactonase YvrE (YvrE) (PDB:1E1A)
GC_00011234	COG3386	Sugar lactone lactonase YvrE (YvrE) (PDB:1E1A)
GC_00011621	COG3386	Sugar lactone lactonase YvrE (YvrE) (PDB:1E1A)
GC_00015208	COG1082	Sugar phosphate isomerase/epimerase (YcjR) (PDB:3KTC) (PUBMED:30742415)
GC_00007678	COG0641	Sulfatase maturation enzyme AslB, radical SAM superfamily (AslB) (PDB:4K37)
GC_00014740	COG1112	Superfamily I DNA and/or RNA helicase (DNA2) (PDB:2GJK)
GC_00008951	COG1061	Superfamily II DNA or RNA helicase (SSL2) (PDB:6JDE)
GC_00006641	COG0553	Superfamily II DNA or RNA helicase, SNF2 family (HepA) (PDB:6UXV)
GC_00008284	COG0553|COG4715	Superfamily II DNA or RNA helicase, SNF2 family (HepA) (PDB:6UXV)|Uncharacterized protein, contains SWIM-type Zn finger domain (SWIM)
GC_00011330	COG1275	Tellurite resistance protein TehA and related permeases (TehA) (PDB:3M71)
GC_00013609	COG0457	Tetratricopeptide (TPR) repeat (TPR) (PDB:3AS4)
GC_00014047	COG0457	Tetratricopeptide (TPR) repeat (TPR) (PDB:3AS4)
GC_00008505	COG0457|COG4783	Tetratricopeptide (TPR) repeat (TPR) (PDB:3AS4)|Periplasmic chaperone/metalloprotease BepA/YfgC, contains M48 and TPR domains (BepA) (PDB:6AIT) (PUBMED:24003122)
GC_00012283	COG0526	Thiol-disulfide isomerase or thioredoxin (TrxA) (PDB:1XFL)
GC_00009373	COG1063	Threonine dehydrogenase or related Zn-dependent dehydrogenase (Tdh) (PDB:4A2C)
GC_00014412	COG1063	Threonine dehydrogenase or related Zn-dependent dehydrogenase (Tdh) (PDB:4A2C)
GC_00011424	COG1280	Threonine/homoserine/homoserine lactone efflux protein (RhtB)
GC_00004281	COG0782	Transcription elongation factor, GreA/GreB family (GreA) (PDB:1GRJ)
GC_00004281	COG0782	Transcription elongation factor, GreA/GreB family (GreA) (PDB:1GRJ)
GC_00004905	COG0782	Transcription elongation factor, GreA/GreB family (GreA) (PDB:1GRJ)
GC_00004905	COG0782	Transcription elongation factor, GreA/GreB family (GreA) (PDB:1GRJ)
GC_00006708	COG0782	Transcription elongation factor, GreA/GreB family (GreA) (PDB:1GRJ)
GC_00011643	COG0782	Transcription elongation factor, GreA/GreB family (GreA) (PDB:1GRJ)
GC_00013544	COG4977	Transcriptional regulator GlxA, contains an amidase domain and an AraC-type DNA-binding HTH domain (GlxA)
GC_00015532	COG4977	Transcriptional regulator GlxA, contains an amidase domain and an AraC-type DNA-binding HTH domain (GlxA)
GC_00010600	COG3609	Transcriptional regulator, contains Arc/MetJ-type RHH (ribbon-helix-helix) DNA-binding domain (ParD) (PDB:3KXE)
GC_00006504	COG1305	Transglutaminase-like enzyme, putative cysteine protease (YebA) (PDB:3ISR)
GC_00010215	COG5662	Transmembrane transcriptional regulator RsiW (anti-sigma-W factor) (RsiW) (PDB:5WUR_C)
GC_00013743	COG3293	Transposase
GC_00015141	COG3293	Transposase
GC_00014620	COG2826	Transposase and inactivated derivatives, IS30 family (Tra8)
GC_00008474	COG2801	Transposase InsO of transposable element IS3, Rve (retroviral integrase) family (InsO) (PUBMED:34904653)
GC_00007828	COG2358	TRAP-type uncharacterized transport system, periplasmic component (Imp) (PDB:1US4)
GC_00014273	COG2860	Trimeric intracellular cation channel, TRIC family (YadS) (PDB:5WUC) (PUBMED:21519847;28524849)
GC_00015235	COG1041	tRNA G10 N-methylase Trm11 (Trm11) (PDB:5E71)
GC_00015548	COG4021	tRNA(His) 5'-end guanylyltransferase/3'-5' nucleotidyltransferase (Thg1) (PDB:4KGM) (PUBMED:21890903;23844012)
GC_00010506	COG1571	tRNA(Ile2) C34 agmatinyltransferase TiaS (TiaS) (PDB:3AMT)
GC_00011348	COG3476	Tryptophan-rich sensory protein TspO/CrtK (mitochondrial benzodiazepine receptor homolog) (TspO) (PDB:2MGY)
GC_00015066	COG2831|COG4775	Two-partner (type Vb) secretion system protein, HlyB/FhaC/ShlB/HecB family (FhaC) (PDB:2MHJ)|Outer membrane protein assembly factor BamA (BamA) (PDB:5EKQ) (PUBMED:29463713;33705710)
GC_00008449	COG0286	Type I restriction-modification system, DNA methylase subunit (HsdM) (PDB:2AR0) (PUBMED:26872910)
GC_00010286	COG0286	Type I restriction-modification system, DNA methylase subunit (HsdM) (PDB:2AR0) (PUBMED:26872910)
GC_00010565	COG0286	Type I restriction-modification system, DNA methylase subunit (HsdM) (PDB:2AR0) (PUBMED:26872910)
GC_00010531	COG4096	Type I site-specific restriction endonuclease, part of a restriction-modification system (HsdR) (PDB:3H1T) (PUBMED:21169490)
GC_00013270	COG4096	Type I site-specific restriction endonuclease, part of a restriction-modification system (HsdR) (PDB:3H1T) (PUBMED:21169490)
GC_00013457	COG4096	Type I site-specific restriction endonuclease, part of a restriction-modification system (HsdR) (PDB:3H1T) (PUBMED:21169490)
GC_00006376	COG1002	Type II restriction/modification system, endonuclease and methylase domains (YeeA) (PDB:5HR4)
GC_00011753	COG1002	Type II restriction/modification system, endonuclease and methylase domains (YeeA) (PDB:5HR4)
GC_00013275	COG1002	Type II restriction/modification system, endonuclease and methylase domains (YeeA) (PDB:5HR4)
GC_00009632	COG2804	Type II secretion system/type IV pilus assembly ATPase GspE/PulE/PilB (GspE/PilB) (PDB:1P9W)
GC_00014085	COG1459	Type II secretion system/type IV pilus membrane platform protein GspF/PulF/PilC (GspF/PilC) (PUBMED:11266368;17616599;38063437)
GC_00004675	COG2165	Type II secretion system/type IV prepilin peptidase GspO/PulO/PilD (GspO/PilD) (PDB:1AY2) (PUBMED:9668097)
GC_00004675	COG2165	Type II secretion system/type IV prepilin peptidase GspO/PulO/PilD (GspO/PilD) (PDB:1AY2) (PUBMED:9668097)
GC_00006229	COG2165	Type II secretion system/type IV prepilin peptidase GspO/PulO/PilD (GspO/PilD) (PDB:1AY2) (PUBMED:9668097)
GC_00006359	COG2165	Type II secretion system/type IV prepilin peptidase GspO/PulO/PilD (GspO/PilD) (PDB:1AY2) (PUBMED:9668097)
GC_00006559	COG2165	Type II secretion system/type IV prepilin peptidase GspO/PulO/PilD (GspO/PilD) (PDB:1AY2) (PUBMED:9668097)
GC_00006597	COG2165	Type II secretion system/type IV prepilin peptidase GspO/PulO/PilD (GspO/PilD) (PDB:1AY2) (PUBMED:9668097)
GC_00007080	COG2165	Type II secretion system/type IV prepilin peptidase GspO/PulO/PilD (GspO/PilD) (PDB:1AY2) (PUBMED:9668097)
GC_00007322	COG2165	Type II secretion system/type IV prepilin peptidase GspO/PulO/PilD (GspO/PilD) (PDB:1AY2) (PUBMED:9668097)
GC_00007482	COG2165	Type II secretion system/type IV prepilin peptidase GspO/PulO/PilD (GspO/PilD) (PDB:1AY2) (PUBMED:9668097)
GC_00008361	COG2165	Type II secretion system/type IV prepilin peptidase GspO/PulO/PilD (GspO/PilD) (PDB:1AY2) (PUBMED:9668097)
GC_00008425	COG2165	Type II secretion system/type IV prepilin peptidase GspO/PulO/PilD (GspO/PilD) (PDB:1AY2) (PUBMED:9668097)
GC_00008501	COG2165	Type II secretion system/type IV prepilin peptidase GspO/PulO/PilD (GspO/PilD) (PDB:1AY2) (PUBMED:9668097)
GC_00008512	COG2165	Type II secretion system/type IV prepilin peptidase GspO/PulO/PilD (GspO/PilD) (PDB:1AY2) (PUBMED:9668097)
GC_00008637	COG2165	Type II secretion system/type IV prepilin peptidase GspO/PulO/PilD (GspO/PilD) (PDB:1AY2) (PUBMED:9668097)
GC_00009107	COG2165	Type II secretion system/type IV prepilin peptidase GspO/PulO/PilD (GspO/PilD) (PDB:1AY2) (PUBMED:9668097)
GC_00009132	COG2165	Type II secretion system/type IV prepilin peptidase GspO/PulO/PilD (GspO/PilD) (PDB:1AY2) (PUBMED:9668097)
GC_00009165	COG2165	Type II secretion system/type IV prepilin peptidase GspO/PulO/PilD (GspO/PilD) (PDB:1AY2) (PUBMED:9668097)
GC_00009214	COG2165	Type II secretion system/type IV prepilin peptidase GspO/PulO/PilD (GspO/PilD) (PDB:1AY2) (PUBMED:9668097)
GC_00009394	COG2165	Type II secretion system/type IV prepilin peptidase GspO/PulO/PilD (GspO/PilD) (PDB:1AY2) (PUBMED:9668097)
GC_00010554	COG2165	Type II secretion system/type IV prepilin peptidase GspO/PulO/PilD (GspO/PilD) (PDB:1AY2) (PUBMED:9668097)
GC_00011202	COG2165	Type II secretion system/type IV prepilin peptidase GspO/PulO/PilD (GspO/PilD) (PDB:1AY2) (PUBMED:9668097)
GC_00011470	COG2165	Type II secretion system/type IV prepilin peptidase GspO/PulO/PilD (GspO/PilD) (PDB:1AY2) (PUBMED:9668097)
GC_00012066	COG2165	Type II secretion system/type IV prepilin peptidase GspO/PulO/PilD (GspO/PilD) (PDB:1AY2) (PUBMED:9668097)
GC_00012080	COG2165	Type II secretion system/type IV prepilin peptidase GspO/PulO/PilD (GspO/PilD) (PDB:1AY2) (PUBMED:9668097)
GC_00012745	COG2165	Type II secretion system/type IV prepilin peptidase GspO/PulO/PilD (GspO/PilD) (PDB:1AY2) (PUBMED:9668097)
GC_00012777	COG2165	Type II secretion system/type IV prepilin peptidase GspO/PulO/PilD (GspO/PilD) (PDB:1AY2) (PUBMED:9668097)
GC_00013017	COG2165	Type II secretion system/type IV prepilin peptidase GspO/PulO/PilD (GspO/PilD) (PDB:1AY2) (PUBMED:9668097)
GC_00013104	COG2165	Type II secretion system/type IV prepilin peptidase GspO/PulO/PilD (GspO/PilD) (PDB:1AY2) (PUBMED:9668097)
GC_00013452	COG2165	Type II secretion system/type IV prepilin peptidase GspO/PulO/PilD (GspO/PilD) (PDB:1AY2) (PUBMED:9668097)
GC_00013650	COG2165	Type II secretion system/type IV prepilin peptidase GspO/PulO/PilD (GspO/PilD) (PDB:1AY2) (PUBMED:9668097)
GC_00014030	COG2165	Type II secretion system/type IV prepilin peptidase GspO/PulO/PilD (GspO/PilD) (PDB:1AY2) (PUBMED:9668097)
GC_00014370	COG2165	Type II secretion system/type IV prepilin peptidase GspO/PulO/PilD (GspO/PilD) (PDB:1AY2) (PUBMED:9668097)
GC_00014591	COG2165	Type II secretion system/type IV prepilin peptidase GspO/PulO/PilD (GspO/PilD) (PDB:1AY2) (PUBMED:9668097)
GC_00015246	COG2165	Type II secretion system/type IV prepilin peptidase GspO/PulO/PilD (GspO/PilD) (PDB:1AY2) (PUBMED:9668097)
GC_00015354	COG2165	Type II secretion system/type IV prepilin peptidase GspO/PulO/PilD (GspO/PilD) (PDB:1AY2) (PUBMED:9668097)
GC_00015384	COG2165	Type II secretion system/type IV prepilin peptidase GspO/PulO/PilD (GspO/PilD) (PDB:1AY2) (PUBMED:9668097)
GC_00014481	COG3297	Type II secretory pathway, component PulL (PulL) (PDB:2W7V) (PUBMED:11679764)
GC_00013729	COG1450	Type II/type III secretion systems/type IV pilus secretin GspD/PulD/PilQ/YscC/InvG/EscC/HrcC/GspD/SctC family (GspD/PilQ) (PDB:6VE4) (PUBMED:21565514;37419909)
GC_00013561	COG1450|COG4219	Type II/type III secretion systems/type IV pilus secretin GspD/PulD/PilQ/YscC/InvG/EscC/HrcC/GspD/SctC family (GspD/PilQ) (PDB:6VE4) (PUBMED:21565514;37419909)|Signal transducer regulating beta-lactamase production, contains metallopeptidase domain (MecR1)
GC_00009407	COG4886	Type III secretion system effector YopM, contains leucine-rich repeats (YopM) (PDB:4OW2)
GC_00008963	COG2805	Type IV pilus retraction ATPase PilT/PilU (PilT/PilU) (PDB:3JVV) (PUBMED:15629932;17355871)
GC_00005782	COG3505	Type IV secretion/DNA transfer system ATPase VirD4/TraG/TraD (VirD4) (PDB:1GL6) (PUBMED:19946141)
GC_00011275	COG3505	Type IV secretion/DNA transfer system ATPase VirD4/TraG/TraD (VirD4) (PDB:1GL6) (PUBMED:19946141)
GC_00006525	COG6083	Type IX system secreted protein, contains C-terminal sorting domain type A (CTD-A) (PUBMED:28396348)
GC_00009986	COG6083	Type IX system secreted protein, contains C-terminal sorting domain type A (CTD-A) (PUBMED:28396348)
GC_00006868	COG2226	Ubiquinone/menaquinone biosynthesis C-methylase UbiE/MenG or 23S rRNA G745 methylase RmlAII or tRNA-U5 methylase TRM9 (UbiE) (PDB:4OBW) (PUBMED:31719185;26670883)
GC_00012396	COG2226	Ubiquinone/menaquinone biosynthesis C-methylase UbiE/MenG or 23S rRNA G745 methylase RmlAII or tRNA-U5 methylase TRM9 (UbiE) (PDB:4OBW) (PUBMED:31719185;26670883)
GC_00013655	COG2226|COG2227	Ubiquinone/menaquinone biosynthesis C-methylase UbiE/MenG or 23S rRNA G745 methylase RmlAII or tRNA-U5 methylase TRM9 (UbiE) (PDB:4OBW) (PUBMED:31719185;26670883)|2-polyprenyl-3-methyl-5-hydroxy-6-metoxy-1,4-benzoquinol methylase (UbiG) (PDB:1BHJ)
GC_00007922	COG5563	Uncharacterized conserved protein CPn0794, contains PKD-like HAF repeats
GC_00013589	COG5563|COG6083	Uncharacterized conserved protein CPn0794, contains PKD-like HAF repeats|Type IX system secreted protein, contains C-terminal sorting domain type A (CTD-A) (PUBMED:28396348)
GC_00011510	COG5306	Uncharacterized conserved protein MJ1470, contains DUF2341 domain, predicted component of type IV pili-like system (MJ1470)
GC_00009562	COG3209	Uncharacterized conserved protein RhsA, contains RHS repeats (RhsA) (PDB:4IGL) (PUBMED:39481373)
GC_00014938	COG1671	Uncharacterized conserved protein YaiI, UPF0178 family (YaiI)
GC_00015648	COG4430	Uncharacterized conserved protein YdeI, YjbR/CyaY-like superfamily, DUF1801 family (YdeI)
GC_00008107	COG4248	Uncharacterized conserved protein YegI with protein kinase and helix-hairpin-helix DNA-binding domains (YegI)
GC_00015178	COG3878	Uncharacterized conserved protein YwqG, DUF1963 family (YwqG) (PDB:1PV5)
GC_00013438	COG4913	Uncharacterized conserved protein, contains a C-terminal ATPase domain
GC_00006614	COG4625	Uncharacterized conserved protein, contains a C-terminal beta-barrel porin domain
GC_00015543	COG5649	Uncharacterized conserved protein, DUF1801 domain
GC_00006271	COG4307	Uncharacterized conserved protein, DUF2248 family
GC_00011089	COG3495	Uncharacterized conserved protein, DUF3299 family (PDB:4HSP) (PUBMED:21378183)
GC_00005194	COG2323	Uncharacterized membrane protein YcaP, DUF421 family (YcaP) (PDB:3C6F)
GC_00005194	COG2323	Uncharacterized membrane protein YcaP, DUF421 family (YcaP) (PDB:3C6F)
GC_00009777	COG2323	Uncharacterized membrane protein YcaP, DUF421 family (YcaP) (PDB:3C6F)
GC_00013431	COG2259	Uncharacterized membrane protein YphA, DoxX/SURF4 family (DoxX)
GC_00010707	COG4828	Uncharacterized membrane protein, DUF1622 family
GC_00015227	COG4329	Uncharacterized membrane protein, DUF2243 domain
GC_00012759	COG0393	Uncharacterized pentameric protein YbjQ, UPF0145 family (YbjQ) (PDB:1VR4) (PUBMED:23935051)
GC_00008656	COG4254	Uncharacterized peptidoglycan binding protein, contains LysM and FecR domains
GC_00009197	COG4254	Uncharacterized peptidoglycan binding protein, contains LysM and FecR domains
GC_00013775	COG4254	Uncharacterized peptidoglycan binding protein, contains LysM and FecR domains
GC_00012329	COG5426	Uncharacterized protein STM3548, contains class I glutamine amidotransferase domain (PDB:2GK3) (PUBMED:17968677)
GC_00010444	COG5316	Uncharacterized protein, contains DUF4139 domain
GC_00009845	COG3349	Uncharacterized protein, contains NAD-binding domain and a Fe-S cluster (PDB:5MOG)
GC_00011064	COG5637	Uncharacterized protein, contains SRPBCC (START) domain (SRPBCC) (PDB:3GGN)
GC_00007855	COG5652	VanZ-like family protein, affects resistance to lipoglycopeptide antibiotics, lipocone superfamily (VanZ) (PUBMED:29940245;32318043;40236132)
GC_00006232	COG1848	VapC family ribonuclease, toxin component of the VapBC toxin-antitoxin module, contains PIN domain (VapC) (PUBMED:30169502)
GC_00012715	COG2319	WD40 repeat (WD40) (PDB:3UVN)
GC_00013496	COG2319	WD40 repeat (WD40) (PDB:3UVN)
GC_00014181	COG2319	WD40 repeat (WD40) (PDB:3UVN)
GC_00015383	COG2764	Zn-dependent glyoxalase, PhnB family (PhnB) (PDB:5KEF) (PUBMED:28034013)
GC_00011720	COG2856	Zn-dependent peptidase ImmA, M78 family (ImmA) (PDB:3DTE)
GC_00009451	COG0501	Zn-dependent protease with chaperone function (HtpX) (PDB:2YPT)
