# Supplementary material for: Two novel strains isolated from a brackish lake constitute Aeoliella fuhlenseeensis sp. nov. and Bythopirellula superficialaquae sp. nov. in the family Lacipirellulaceae
Source: Sci Rep. 2026 Jun 29;16:19788. doi: 10.1038/s41598-026-59682-6 (PMC13315336; doi:10.1038/s41598-026-59682-6)
Supplement: Supplementary file 2 — Supplementary Material 2 [file 41598_2026_59682_MOESM2_ESM.xlsx]

## Sheet: ncbi_dataset
Table S2. RefSeq accession numbers of genomes used for tree reconstruction.
RefSeq accession number	Organism name	Strain name
GCF_007741515.1	Adhaeretor mobilis	HG15A2
GCF_007748035.1	Aeoliella mucimassa	Pan181
GCF_024054565.1	Aeoliella straminimaris	ICT_H6.2
GCF_007743815.1	Alienimonas californiensis	CA12
GCF_013036045.1	Alienimonas chondri	LzC2
GCF_007860105.1	Allorhodopirellula heiligendammensis	Poly21
GCF_007859855.1	Allorhodopirellula solitaria	CA85
GCF_007747655.1	Anatilimnocola aggregata	ETA_A8
GCF_049819085.1	Anatilimnocola aquadivae	NA78
GCF_024256385.1	Anatilimnocola floriformis	PX40
GCF_023701485.1	Aporhodopirellula aestuarii	ICT_H3.1
GCF_014192335.1	Aporhodopirellula rubra	CECT 8075
GCF_008087625.1	Aquisphaera giovannonii	OJF2
GCF_011064615.1	Aquisphaera insulae	JC669
GCF_007752135.1	Aureliella helgolandensis	Q31a
GCF_000153105.1	Blastopirellula marina	DSM 3645
GCF_007859755.1	Blastopirellula retiformator	Enr8
GCF_020966755.1	Blastopirellula sediminis	JC732
GCF_007859955.1	Botrimarina colliarenosi	Pla108
GCF_007859815.1	Botrimarina hoheduenensis	Pla111
GCF_007753265.1	Botrimarina mediterranea	Spa11
GCF_013618625.1	Bremerella alba	FF15
GCF_039541315.1	Bremerella cremea	JCM 17758
GCF_007748115.1	Bremerella volcania	Pan97
GCF_008065115.1	Bythopirellula goksoeyrii	Pr1d
GCF_007860015.1	Bythopirellula polymerisocia	Pla144
GCF_007745435.1	Calycomorphotria hydatis	V22
GCF_010367455.1	Candidatus Laterigemmans baculatus	JC640
GCF_007745175.1	Caulifigura coniformis	Pan44
GCF_007752935.1	Crateriforma conspicua	Mal65
GCF_047300955.1	Crateriforma spongiae	HD03
GCF_007748095.1	Engelhardtia mirabilis	Pla133
GCF_002197845.1	Fimbriiglobus ruber	SP5
GCF_013128195.2	Frigoriglobus tundricola	PL17
GCF_001983935.1	Fuerstiella marisgermanici	NH11
GCF_034097035.1	Gemmata algarum	JC673
GCF_901538265.1	Gemmata massiliana	Soil9
GCF_003149495.1	Gemmata obscuriglobus	DSM 5831
GCF_017939745.1	Gemmata palustris	G18
GCF_007744675.1	Gimesia alba	Pan241w
GCF_007746795.1	Gimesia algae	Pan161
GCF_007748195.1	Gimesia aquarii	V144
GCF_009720525.1	Gimesia benthica	E7
GCF_008329715.1	Gimesia chilikensis	JC646
GCF_007754425.1	Gimesia fumaroli	Enr17
GCF_008298035.1	Gimesia maris	DSM 8797
GCF_007748155.1	Gimesia panareensis	Enr10
GCF_000186345.1	Isosphaera pallida	ATCC 43644
GCF_007748055.1	Kolteria novifilia	Pan216
GCF_038400315.1	Kueselia aquadivae	EP7
GCF_007746075.1	Lacipirellula limnantheis	I41
GCF_009177095.1	Lacipirellula parvula	PX69
GCF_052161635.1	Lacunimicrobium album	SH248
GCF_007751035.1	Lignipirellula cremea	Pla85_3_4
GCF_008254045.1	Limnoglobus roseus	PX52
GCF_007747795.1	Maioricimonas rarisocia	Mal4
GCF_008087665.1	Mariniblastus fucicola	FC18
GCF_900182915.1	Neorhodopirellula lusitana	DSM 25457
GCF_007859915.1	Neorhodopirellula pilleata	Pla100
GCF_007860135.1	Novipirellula artificiosorum	Poly41
GCF_007860185.1	Novipirellula aureliae	Q31b
GCF_039545035.1	Novipirellula caenicola	NBRC 110016
GCF_007860095.1	Novipirellula galeiformis	Pla52o
GCF_007859835.1	Novipirellula herctigrandis	CA13
GCF_039541335.1	Novipirellula rosea	JCM 17759
GCF_001956985.1	Paludisphaera borealis	PX4
GCF_029589435.1	Paludisphaera mucosa	Pla2
GCF_011065895.1	Paludisphaera rhizosphaerae	JC665
GCF_011064595.1	Paludisphaera soli	JC670
GCF_007750855.1	Pirellulimonas nuda	Pla175
GCF_030622045.1	Planctellipticum variicoloris	SH412
GCF_051466325.1	Planctomicrobium aquicomposti	SH664
GCF_051465645.1	Planctomicrobium limosum	SH527
GCF_051466335.1	Planctomicrobium mucosum	SH668
GCF_900113665.1	Planctomicrobium piriforme	DSM 26348
GCF_051465655.1	Planctomicrobium stercoris	SH661
GCF_007752345.1	Planctopirus ephydatiae	spb1
GCF_001707835.1	Planctopirus hydrillae	JC280
GCF_000092105.1	Planctopirus limnophila	DSM 3776
GCF_007750395.1	Polystyrenella longa	Pla110
GCF_007859765.1	Posidoniimonas corsicana	KOR34
GCF_007859935.1	Posidoniimonas polymericola	Pla123a
GCF_007859945.1	Pseudobythopirellula maris	Mal64
GCF_002727185.1	Rhodopirellula bahusiensis	SWK21
GCF_000196115.1	Rhodopirellula baltica	SH1
GCF_000338295.1	Rhodopirellula europaea	6C
GCF_020966775.1	Rhodopirellula halodulae	JC737
GCF_001027925.1	Rhodopirellula islandica	K833
GCF_000346295.1	Rhodopirellula maiorica	SM1
GCF_000346505.1	Rhodopirellula sallentina	SM41
GCF_007750655.1	Rohdeia mirabilis	Pla163
GCF_035610185.1	Roseiconus lacunae	HD01
GCF_008629675.1	Roseiconus nitratireducens	JC645
GCF_007741495.1	Roseimaritima multifibrata	FF011L
GCF_009618275.1	Roseimaritima sediminicola	JC651
GCF_008065135.1	Roseimaritima ulvae	UC8
GCF_007753095.1	Rosistilla carotiformis	Poly24
GCF_007751715.1	Rosistilla oblonga	CA51
GCF_007741475.1	Rosistilla ulvae	EC9
GCF_000165715.2	Rubinisphaera brasiliensis	DSM 5305
GCF_007859715.1	Rubinisphaera italica	Pan54
GCF_022267515.1	Rubinisphaera margarita	ICM_H10
GCF_007859865.1	Rubripirellula amarantea	Pla22
GCF_007741535.1	Rubripirellula lacrimiformis	K22.7
GCF_008374075.1	Rubripirellula obstinata	LF1
GCF_007860175.1	Rubripirellula reticaptiva	Poly59
GCF_007860125.1	Rubripirellula tenax	Poly51
GCF_007751475.1	Saltatorellus ferox	Poly30
GCF_000255655.1	Schlesneria paludicola	DSM 18645
GCF_044336245.1	Schlesneria sphaerica	T3-172
GCF_000242455.2	Singulisphaera acidiphila	DSM 18658
GCF_049331405.1	Singulisphaera chitinilytica	PoT
GCF_045290345.1	Singulisphaera photorubra	Ch08
GCF_054877945.1	Singulisphaera rosea	S26
GCF_007745635.1	Stieleria bergensis	SV_7m_r
GCF_007753675.1	Stieleria magnilauensis	TBK1r
GCF_008035925.1	Stieleria maiorica	Mal15
GCF_014154935.1	Stieleria mannarensis	JC639
GCF_007741555.1	Stieleria marina	K23_9
GCF_007754155.1	Stieleria neptunia	Enr13
GCF_025060895.1	Stieleria sedimenti	ICT_E10.1
GCF_024129865.1	Stieleria tagensis	TO1_6
GCF_038443385.1	Stieleria varia	Pla52n
GCF_007744515.1	Stratiformator vulcanicus	Pan189
GCF_007747995.1	Symmachiella dynata	Mal52
GCF_007860075.1	Symmachiella macrocystis	CA54
GCF_009177065.1	Tautonia marina	JC650
GCF_007752535.1	Tautonia plasticadhaerens	ElP
GCF_012958305.1	Tautonia rosea	JC657
GCF_003977685.1	Tautonia sociabilis	GM2012
GCF_018398935.1	Telmatocola sphagniphila	SP2
GCF_007859735.1	Thalassoglobus neptunius	KOR42
GCF_007744255.1	Thalassoglobus polymorphus	Mal48
GCF_011634775.1	Thalassoroseus pseudoceratinae	JC658
GCF_013694095.1	Thermogemmata fonticola	2918
GCF_055386265.1	Thermogutta hypogea	JCM 19991
GCF_002277955.1	Thermogutta terrifontis	R1
GCF_054657335.1	Thermopirellula anaerolimosa	JCM 17478
GCF_054657455.1	Thermostilla marina	JCM 19992
GCF_051175385.1	Tundrisphaera lichenicola	P12
GCF_051175315.1	Tundrisphaera macrotermitis	TA3
GCF_901538355.1	Tuwongella immobilis	MBLW1
GCF_007747215.1	Urbifossiella limnaea	ETA_A1
GCF_000255705.1	Zavarzinella formosa	DSM 19928
