# Supplementary material for: Two novel strains isolated from a brackish lake constitute Aeoliella fuhlenseeensis sp. nov. and Bythopirellula superficialaquae sp. nov. in the family Lacipirellulaceae
Source: Sci Rep. 2026 Jun 29;16:19788. doi: 10.1038/s41598-026-59682-6 (PMC13315336; doi:10.1038/s41598-026-59682-6)
Supplement: Supplementary file 3 — Supplementary Material 3 [file 41598_2026_59682_MOESM3_ESM.xlsx]

## Sheet: Tabelle1
Table S4. Singletons of strain SH678 extracted from the pangenome. Entries without COG24 accession are not listed.
Gene cluster ID	COG24 Accession	COG24 Annotation
GC_00015453	COG0296	1,4-alpha-glucan branching enzyme (GlgB) (PDB:4LPC) (PUBMED:25871919)
GC_00012568	COG2813	16S rRNA G1207 or 23S rRNA G1835 methylase RsmC/RlmG (RsmC) (PDB:2PJD) (PUBMED:17576679)
GC_00007509	COG0826	23S rRNA C2501 and tRNA U34 5'-hydroxylation protein RlhA/YrrN/YrrO, U32 peptidase family (RlhA) (PDB:5D88) (PUBMED:31253794;31358606)
GC_00007082	COG5383	2-oxoadipate dioxygenase/decarboxylase HglS/YdcJ family (HglS) (PDB:2RJB) (PUBMED:32523014)
GC_00011173	COG2227	2-polyprenyl-3-methyl-5-hydroxy-6-metoxy-1,4-benzoquinol methylase (UbiG) (PDB:1BHJ)
GC_00013334	COG2227	2-polyprenyl-3-methyl-5-hydroxy-6-metoxy-1,4-benzoquinol methylase (UbiG) (PDB:1BHJ)
GC_00008336	COG0654	2-polyprenyl-6-methoxyphenol hydroxylase and related FAD-dependent oxidoreductases (UbiH) (PDB:1BF3)
GC_00010948	COG0596	2-succinyl-6-hydroxy-2,4-cyclohexadiene-1-carboxylate synthase MenH/undecaprenyl monophosphate-sugar esterase UshA/YqjL (MenH) (PDB:4MYS) (PUBMED:12732651;20693992;39878533)
GC_00011657	COG0596	2-succinyl-6-hydroxy-2,4-cyclohexadiene-1-carboxylate synthase MenH/undecaprenyl monophosphate-sugar esterase UshA/YqjL (MenH) (PDB:4MYS) (PUBMED:12732651;20693992;39878533)
GC_00011133	COG1409	3',5'-cyclic AMP phosphodiesterase CpdA (CpdA) (PDB:2ZO9)
GC_00014076	COG1409	3',5'-cyclic AMP phosphodiesterase CpdA (CpdA) (PDB:2ZO9)
GC_00012272	COG0764	3-hydroxymyristoyl/3-hydroxydecanoyl-(acyl carrier protein) dehydratase (FabA) (PDB:1MKA)
GC_00012308	COG4912	3-methyladenine DNA glycosylase AlkD (AlkD) (PDB:3JX7)
GC_00011724	COG0304	3-oxoacyl-(acyl-carrier-protein) synthase (FabB) (PDB:2UV8) (PUBMED:21652641)
GC_00010037	COG1891	4-(hydroxymethyl)-2-furancarboxaldehyde phosphate synthase MfnB (MfnB) (PDB:4RC1) (PUBMED:25905665)
GC_00010547	COG0382	4-hydroxybenzoate polyprenyltransferase (UbiA) (PDB:4OD4) (PUBMED:28830929)
GC_00006877	COG0329	4-hydroxy-tetrahydrodipicolinate synthase/N-acetylneuraminate lyase (DapA) (PDB:2R91) (PUBMED:27574185)
GC_00007329	COG0329	4-hydroxy-tetrahydrodipicolinate synthase/N-acetylneuraminate lyase (DapA) (PDB:2R91) (PUBMED:27574185)
GC_00008226	COG0329	4-hydroxy-tetrahydrodipicolinate synthase/N-acetylneuraminate lyase (DapA) (PDB:2R91) (PUBMED:27574185)
GC_00006631	COG2054	5-(aminomethyl)-3-furanmethanol-phosphate kinase MfnE (methanofuran biosynthesis) (MfnE) (PUBMED:26100040)
GC_00015397	COG3795	5-chloro-2-hydroxyhydroquinone dehydrochlorinase TtfG, YCII superfamily (YCII) (PDB:1S7I) (PUBMED:23955343)
GC_00009900	COG0363	6-phosphogluconolactonase/Glucosamine-6-phosphate isomerase/deaminase (NagB) (PDB:2RI0) (PUBMED:24163345)
GC_00007220	COG0801	7,8-dihydro-6-hydroxymethylpterin pyrophosphokinase (folate biosynthesis) (FolK) (PDB:1CBK)
GC_00006396	COG0577	ABC-type antimicrobial peptide transport system, permease component (SalY) (PDB:5LJ8)
GC_00004075	COG2274	ABC-type bacteriocin/lantibiotic exporters, contain an N-terminal double-glycine peptidase domain (SunT) (PDB:3K8U)
GC_00004075	COG2274	ABC-type bacteriocin/lantibiotic exporters, contain an N-terminal double-glycine peptidase domain (SunT) (PDB:3K8U)
GC_00013193	COG0614	ABC-type Fe3+-hydroxamate transport system, periplasmic component (FepB) (PDB:1ESZ)
GC_00006600	COG1653	ABC-type glycerol-3-phosphate transport system, periplasmic component (UgpB) (PDB:2Z8D)
GC_00013076	COG1653	ABC-type glycerol-3-phosphate transport system, periplasmic component (UgpB) (PDB:2Z8D)
GC_00008964	COG1136	ABC-type lipoprotein targeting system ATPase component LolD (LolD) (PDB:5GKO) (PUBMED:11844772;30992347)
GC_00014428	COG1136	ABC-type lipoprotein targeting system ATPase component LolD (LolD) (PDB:5GKO) (PUBMED:11844772;30992347)
GC_00009860	COG4591	ABC-type lipoprotein targeting system transmembrane component LolC/LolE (LolC) (PDB:6F49) (PUBMED:11844772;30992347)
GC_00014559	COG4591	ABC-type lipoprotein targeting system transmembrane component LolC/LolE (LolC) (PDB:6F49) (PUBMED:11844772;30992347)
GC_00015119	COG4591	ABC-type lipoprotein targeting system transmembrane component LolC/LolE (LolC) (PDB:6F49) (PUBMED:11844772;30992347)
GC_00014347	COG0725	ABC-type molybdate transport system, periplasmic Mo-binding protein ModA (ModA) (PDB:1AMF)
GC_00014502	COG1132	ABC-type multidrug and LPS transport system, ATPase and permease component MsbA (MdlB) (PDB:2HYD) (PUBMED:31130486;36435815)
GC_00010642	COG1879	ABC-type sugar transport system, periplasmic component, contains N-terminal xre family HTH domain (RbsB) (PDB:1BA2)
GC_00012891	COG1879	ABC-type sugar transport system, periplasmic component, contains N-terminal xre family HTH domain (RbsB) (PDB:1BA2)
GC_00009504	COG5340	Abortive phage infection protein AbiEi, antitoxin conponent of an AbiEi-AbiEii TA system (AbiEi) (PUBMED:24465005;29518409)
GC_00015098	COG0440	Acetolactate synthase, small subunit (IlvH) (PDB:2F1F)
GC_00014624	COG0657	Acetyl esterase/lipase (Aes) (PDB:1EVQ)
GC_00015120	COG0657	Acetyl esterase/lipase (Aes) (PDB:1EVQ)
GC_00015755	COG0657	Acetyl esterase/lipase (Aes) (PDB:1EVQ)
GC_00015690	COG4770	Acetyl/propionyl-CoA carboxylase, alpha subunit (PccA) (PDB:3U9S)
GC_00010052	COG5653	Acetyltransferase involved in cellulose biosynthesis, CelD/BcsL family (BcsL)
GC_00007079	COG2114	Adenylate cyclase, class 3 (AcyC) (PDB:1AB8)
GC_00011572	COG0563	Adenylate kinase or related kinase (Adk) (PDB:1AK2)
GC_00013989	COG1397	ADP-ribosylglycohydrolase (DraG) (PDB:1T5J)
GC_00008120	COG2015	Alkyl sulfatase BDS1 and related hydrolases, metallo-beta-lactamase superfamily (BDS1) (PDB:2CFU)
GC_00012956	COG2128	Alkylhydroperoxidase family enzyme, contains CxxC motif (YciW) (PDB:1GU9)
GC_00006881	COG1449|COG6083	Alpha-amylase/alpha-mannosidase, GH57 family (PDB:1K1W)|Type IX system secreted protein, contains C-terminal sorting domain type A (CTD-A) (PUBMED:28396348)
GC_00008362	COG3534	Alpha-L-arabinofuranosidase (AbfA) (PDB:1PZ2)
GC_00012325	COG3534	Alpha-L-arabinofuranosidase (AbfA) (PDB:1PZ2)
GC_00013731	COG0697	Amino acid export permease, drug/metabolite transporter (DMT) superfamily (EamA) (PDB:5I20) (PUBMED:11432728;17784858;35495724;35598887)
GC_00006254	COG0004|COG2198|COG3706|COG5979	Ammonia channel protein AmtB (AmtB) (PDB:1U77) (PUBMED:12023896;15876187;18362341)|HPt (histidine-containing phosphotransfer) domain (HPtr) (PDB:3IQT)|Two-component response regulator, PleD family, consists of two REC domains and a diguanylate cyclase (GGDEF) domain (PleD) (PDB:1W25)|KinE-related sensor histidine kinase (KinElike)
GC_00013219	COG0666	Ankyrin repeat (ANKYR) (PDB:6AUN)
GC_00008030	COG1598	Antitoxin component HicB of the HicAB toxin-antitoxin system (HicB) (PDB:4P78) (PUBMED:19060138)
GC_00010053	COG1598	Antitoxin component HicB of the HicAB toxin-antitoxin system (HicB) (PDB:4P78) (PUBMED:19060138)
GC_00008092	COG2207	AraC-type DNA-binding domain and AraC-containing proteins (AraC) (PDB:1BL0)
GC_00013089	COG0483	Archaeal fructose-1,6-bisphosphatase or related enzyme, inositol monophosphatase family (SuhB) (PDB:1AWB)
GC_00007320	COG3119	Arylsulfatase A or related enzyme, AlkP superfamily (AslA) (PDB:1E1Z)
GC_00008299	COG3119	Arylsulfatase A or related enzyme, AlkP superfamily (AslA) (PDB:1E1Z)
GC_00012828	COG3119	Arylsulfatase A or related enzyme, AlkP superfamily (AslA) (PDB:1E1Z)
GC_00013514	COG3119	Arylsulfatase A or related enzyme, AlkP superfamily (AslA) (PDB:1E1Z)
GC_00008021	COG5441	ATP-binding helicase-inhibiting domain, Tm-1/UPF0261 family (Tm-1N) (PDB:3WRV) (PUBMED:25092327)
GC_00011740	COG1793	ATP-dependent DNA ligase (LigC) (PDB:1A0I)
GC_00008956	COG2318	Bacillithiol/mycothiol S-transferase BstA/DinB, DinB/YfiT family (unrelated to E. coli DinB) (DinB) (PDB:2QE9) (PUBMED:22059487;24821014)
GC_00013140	COG2318	Bacillithiol/mycothiol S-transferase BstA/DinB, DinB/YfiT family (unrelated to E. coli DinB) (DinB) (PDB:2QE9) (PUBMED:22059487;24821014)
GC_00014279	COG2318	Bacillithiol/mycothiol S-transferase BstA/DinB, DinB/YfiT family (unrelated to E. coli DinB) (DinB) (PDB:2QE9) (PUBMED:22059487;24821014)
GC_00006687	COG3250	Beta-galactosidase/beta-glucuronidase (LacZ) (PDB:5N6U) (PUBMED:19291314)
GC_00009966	COG2273	Beta-glucanase, GH16 family (BglS) (PDB:1AJK)
GC_00009975	COG2273	Beta-glucanase, GH16 family (BglS) (PDB:1AJK)
GC_00013652	COG2273	Beta-glucanase, GH16 family (BglS) (PDB:1AJK)
GC_00010173	COG2367	Beta-lactamase class A (PenP) (PDB:6W34)
GC_00008942	COG3533	Beta-L-arabinofuranosidase, GH127 family (HybA1) (PDB:3WKW) (PUBMED:24385433)
GC_00010142	COG4124	Beta-mannanase (ManB2) (PDB:1GVY)
GC_00015436	COG4124	Beta-mannanase (ManB2) (PDB:1GVY)
GC_00002780	COG3940	Beta-xylosidase, GH43 family (GH43) (PDB:3K1U)
GC_00008091	COG0811	Biopolymer transport protein ExbB/TolQ (TolQ) (PDB:5SV0)
GC_00013868	COG0811	Biopolymer transport protein ExbB/TolQ (TolQ) (PDB:5SV0)
GC_00015071	COG0811	Biopolymer transport protein ExbB/TolQ (TolQ) (PDB:5SV0)
GC_00006646	COG0848	Biopolymer transport protein ExbD (ExbD) (PDB:2JWK)
GC_00010392	COG0848	Biopolymer transport protein ExbD (ExbD) (PDB:2JWK)
GC_00008920	COG0511	Biotin carboxyl carrier protein (AccB) (PDB:1A6X)
GC_00015491	COG0340	Biotin-protein ligase (BirA2) (PDB:1BIA) (PUBMED:32188788)
GC_00013817	COG0530	Ca2+/Na+ antiporter (ECM27) (PDB:3V5S)
GC_00011378	COG2931	Ca2+-binding protein, RTX toxin-related (PDB:1AF0) (PUBMED:15135544)
GC_00014417	COG2931	Ca2+-binding protein, RTX toxin-related (PDB:1AF0) (PUBMED:15135544)
GC_00010271	COG2514	Catechol-2,3-dioxygenase (CatE)
GC_00008081	COG1729|COG4105	Cell division protein CpoB, coordinates peptidoglycan biosynthesis and outer membrane constriction (CpoB) (PDB:2WZ7) (PUBMED:25951518)|Outer membrane protein assembly factor BamD, BamD/ComL family (BamD) (PDB:2YHC)
GC_00011876	COG3266	Cell division protein DamX, binds to the septal ring, contains C-terminal SPOR domain (DamX) (PDB:2LFV)
GC_00006568	COG3458	Cephalosporin-C deacetylase or related acetyl esterase (Axe1) (PDB:1L7A)
GC_00011796	COG3458	Cephalosporin-C deacetylase or related acetyl esterase (Axe1) (PDB:1L7A)
GC_00013610	COG3832	Chalcone/flavanone-binding protein YndB, AHSA1/START/SRPBCC domain (YndB) (PDB:2KTE) (PUBMED:20818668)
GC_00014427	COG3832	Chalcone/flavanone-binding protein YndB, AHSA1/START/SRPBCC domain (YndB) (PDB:2KTE) (PUBMED:20818668)
GC_00008078	COG3118|COG4219	Chaperedoxin CnoX, contains thioredoxin-like and TPR-like domains, YbbN/TrxSC family (CnoX) (PDB:3QDN) (PUBMED:21498507;29754824)|Signal transducer regulating beta-lactamase production, contains metallopeptidase domain (MecR1)
GC_00006712	COG0784	CheY-like REC (receiver) domain, includes chemotaxis protein CheY and sporulation regulator Spo0F (CheY) (PDB:6QRJ)
GC_00012338	COG0784|COG4251	CheY-like REC (receiver) domain, includes chemotaxis protein CheY and sporulation regulator Spo0F (CheY) (PDB:6QRJ)|Bacteriophytochrome (light-regulated signal transduction histidine kinase) (PDB:2VEA)
GC_00015577	COG0784|COG2203|COG5979	CheY-like REC (receiver) domain, includes chemotaxis protein CheY and sporulation regulator Spo0F (CheY) (PDB:6QRJ)|GAF domain (GAF)|KinE-related sensor histidine kinase (KinElike)
GC_00010963	COG0784|COG2198|COG2204|COG5979	CheY-like REC (receiver) domain, includes chemotaxis protein CheY and sporulation regulator Spo0F (CheY) (PDB:6QRJ)|HPt (histidine-containing phosphotransfer) domain (HPtr) (PDB:3IQT)|DNA-binding transcriptional response regulator, NtrC family, contains REC, AAA-type ATPase, and a Fis-type DNA-binding domains (AtoC) (PDB:1ZY2)|KinE-related sensor histidine kinase (KinElike)
GC_00008441	COG0784|COG2205	CheY-like REC (receiver) domain, includes chemotaxis protein CheY and sporulation regulator Spo0F (CheY) (PDB:6QRJ)|K+-sensing histidine kinase KdpD (KdpD) (PDB:2KSF)
GC_00012315	COG0784|COG5979	CheY-like REC (receiver) domain, includes chemotaxis protein CheY and sporulation regulator Spo0F (CheY) (PDB:6QRJ)|KinE-related sensor histidine kinase (KinElike)
GC_00012624	COG0784|COG5979	CheY-like REC (receiver) domain, includes chemotaxis protein CheY and sporulation regulator Spo0F (CheY) (PDB:6QRJ)|KinE-related sensor histidine kinase (KinElike)
GC_00010637	COG0784|COG2202|COG2205|COG5809	CheY-like REC (receiver) domain, includes chemotaxis protein CheY and sporulation regulator Spo0F (CheY) (PDB:6QRJ)|PAS domain (PAS) (PDB:2MWG)|K+-sensing histidine kinase KdpD (KdpD) (PDB:2KSF)|Sporulation sensor histidine kinase E (KinE) (PUBMED:11069677;11886552)
GC_00013495	COG0784|COG2202|COG5809	CheY-like REC (receiver) domain, includes chemotaxis protein CheY and sporulation regulator Spo0F (CheY) (PDB:6QRJ)|PAS domain (PAS) (PDB:2MWG)|Sporulation sensor histidine kinase E (KinE) (PUBMED:11069677;11886552)
GC_00006970	COG2303	Choline dehydrogenase or related flavoprotein (BetA) (PDB:1B4V)
GC_00008103	COG1196	Chromosome segregation ATPase Smc (Smc) (PDB:5XG3)
GC_00010452	COG1196	Chromosome segregation ATPase Smc (Smc) (PDB:5XG3)
GC_00007732	COG1230	Co/Zn/Cd efflux system component (CzcD)
GC_00008551	COG2608	Copper chaperone CopZ (CopZ) (PDB:1AFI)
GC_00010009	COG1343	CRISPR/Cas system-associated endoribonuclease Cas2 (Cas2) (PDB:2I0X)
GC_00011228	COG1468|COG1518	CRISPR/Cas system-associated exonuclease Cas4, RecB family (Cas4) (PDB:4R5Q) (PUBMED:29179671)|CRISPR-Cas system-associated integrase Cas1 (Cas1) (PDB:2YZS)
GC_00013600	COG1468|COG1518	CRISPR/Cas system-associated exonuclease Cas4, RecB family (Cas4) (PDB:4R5Q) (PUBMED:29179671)|CRISPR-Cas system-associated integrase Cas1 (Cas1) (PDB:2YZS)
GC_00008259	COG3696	Cu/Ag efflux pump CusA (CusA) (PDB:3K07)
GC_00009261	COG1680	CubicO group peptidase, beta-lactamase class C family (AmpC) (PDB:1BLS)
GC_00011236	COG2230	Cyclopropane fatty-acyl-phospholipid synthase and related methyltransferases (Cfa) (PDB:5Z9O)
GC_00014734	COG2230	Cyclopropane fatty-acyl-phospholipid synthase and related methyltransferases (Cfa) (PDB:5Z9O)
GC_00012719	COG0031	Cysteine synthase (CysK) (PDB:1FCJ)
GC_00010412	COG2863	Cytochrome c553 (CytC553) (PDB:6Q2U)
GC_00015795	COG1999|COG2834	Cytochrome oxidase Cu insertion factor, SCO1/SenC/PrrC family (Sco1) (PDB:1ON4)|Periplasmic chaperone for outer membrane lipoprotein sorting (LolA) (PDB:1IWL) (PUBMED:36037338;38193657)
GC_00011971	COG2124	Cytochrome P450 (CypX) (PDB:3A4Z)
GC_00013027	COG3381	Cytoplasmic chaperone TorD involved in molybdoenzyme TorA maturation (TorD) (PDB:1N1C)
GC_00014186	COG1652	Cytoplasmic potassium-binding protein Kbp/XkdP/YgaU, contains LysM domain (XkdP) (PDB:5FIM) (PUBMED:27112601)
GC_00013148	COG1696	D-alanyl-lipoteichoic acid acyltransferase DltB, MBOAT superfamily (DltB) (PDB:6BUG)
GC_00006565	COG0644	Dehydrogenase (flavoprotein) (FixC) (PDB:4OPU)
GC_00011766	COG0471|COG0490	Di- and tricarboxylate antiporter (CitT) (PDB:4F35)|K+/H+ antiporter KhtSTU, c-di-AMP-binding regulatory subunit KhtT, contains RCK_C (TrkA_C) domain (KhtT) (PDB:4J90) (PUBMED:24330391;31061098)
GC_00009820	COG0053	Divalent metal cation (Fe/Co/Zn/Cd) efflux pump (FieF) (PDB:2QFI)
GC_00008440	COG1649	Divisome-localized peptidoglycan glycosyl hydrolase DigH/YddW (DigH) (PDB:5OQ2) (PUBMED:32152098;40492729)
GC_00007698	COG1312	D-mannonate dehydratase (UxuA) (PDB:1TZ9)
GC_00013972	COG3214	DNA glycosylase YcaQ, repair of DNA interstrand crosslinks (YcaQ) (PUBMED:32409837)
GC_00006333	COG0847	DNA polymerase III, epsilon subunit or related 3'-5' exonuclease (DnaQ) (PDB:1J53)
GC_00009367	COG2812	DNA polymerase III, gamma/tau subunits (DnaX) (PDB:1JR3)
GC_00010620	COG2812	DNA polymerase III, gamma/tau subunits (DnaX) (PDB:1JR3)
GC_00012298	COG0358	DNA primase (bacterial type) (DnaG) (PDB:3B39) (PUBMED:28128549)
GC_00009956	COG3378	DNA primase, phage- or plasmid-associated
GC_00010071	COG3378	DNA primase, phage- or plasmid-associated
GC_00013069	COG3378|COG4643	DNA primase, phage- or plasmid-associated|Uncharacterized domain associated with phage/plasmid primase
GC_00008870	COG0350	DNA repair enzyme Ada (O6-methylguanine-DNA--protein-cysteine methyltransferase) (AdaB) (PDB:6RLA) (PUBMED:29061663)
GC_00007152	COG1309	DNA-binding protein, AcrR family, includes nucleoid occlusion protein SlmA (AcrR) (PDB:2QOP)
GC_00009465	COG1309	DNA-binding protein, AcrR family, includes nucleoid occlusion protein SlmA (AcrR) (PDB:2QOP)
GC_00009817	COG1309	DNA-binding protein, AcrR family, includes nucleoid occlusion protein SlmA (AcrR) (PDB:2QOP)
GC_00014787	COG1309	DNA-binding protein, AcrR family, includes nucleoid occlusion protein SlmA (AcrR) (PDB:2QOP)
GC_00007624	COG4566	DNA-binding response regulator, FixJ family, consists of REC and HTH domains (FixJ) (PDB:1YIO)
GC_00006423	COG3279	DNA-binding response regulator, LytR/AlgR family (LytT) (PDB:3BS1)
GC_00006667	COG2197	DNA-binding response regulator, NarL/FixJ family, contains REC and HTH domains (CitB) (PDB:1A04)
GC_00011086	COG2197	DNA-binding response regulator, NarL/FixJ family, contains REC and HTH domains (CitB) (PDB:1A04)
GC_00011136	COG2197	DNA-binding response regulator, NarL/FixJ family, contains REC and HTH domains (CitB) (PDB:1A04)
GC_00008415	COG0745	DNA-binding response regulator, OmpR family, contains REC and winged-helix (wHTH) domain (OmpR) (PDB:1XHF)
GC_00009773	COG0745	DNA-binding response regulator, OmpR family, contains REC and winged-helix (wHTH) domain (OmpR) (PDB:1XHF)
GC_00009783	COG0745	DNA-binding response regulator, OmpR family, contains REC and winged-helix (wHTH) domain (OmpR) (PDB:1XHF)
GC_00009810	COG0745	DNA-binding response regulator, OmpR family, contains REC and winged-helix (wHTH) domain (OmpR) (PDB:1XHF)
GC_00014859	COG0745	DNA-binding response regulator, OmpR family, contains REC and winged-helix (wHTH) domain (OmpR) (PDB:1XHF)
GC_00015779	COG3311	DNA-binding transcriptional regulator AlpA (AlpA)
GC_00009813	COG0640	DNA-binding transcriptional regulator, ArsR family (ArsR) (PDB:3F6V)
GC_00009669	COG1802	DNA-binding transcriptional regulator, GntR family (GntR) (PDB:3FMS)
GC_00013636	COG1733	DNA-binding transcriptional regulator, HxlR family (HxlR) (PDB:1YYV)
GC_00008179	COG1959	DNA-binding transcriptional regulator, IscR family (IscR) (PDB:1XD7)
GC_00010945	COG1959	DNA-binding transcriptional regulator, IscR family (IscR) (PDB:1XD7)
GC_00010958	COG1959	DNA-binding transcriptional regulator, IscR family (IscR) (PDB:1XD7)
GC_00012774	COG1959	DNA-binding transcriptional regulator, IscR family (IscR) (PDB:1XD7)
GC_00015641	COG1959	DNA-binding transcriptional regulator, IscR family (IscR) (PDB:1XD7)
GC_00008868	COG1609|COG2207	DNA-binding transcriptional regulator, LacI/PurR family (PurR) (PDB:1BDH)|AraC-type DNA-binding domain and AraC-containing proteins (AraC) (PDB:1BL0)
GC_00009031	COG1846	DNA-binding transcriptional regulator, MarR family (MarR) (PDB:1JGS)
GC_00012894	COG1846	DNA-binding transcriptional regulator, MarR family (MarR) (PDB:1JGS)
GC_00012732	COG1695	DNA-binding transcriptional regulator, PadR family (PadR) (PDB:5DYM) (PUBMED:19096365;27716049)
GC_00007581	COG2204	DNA-binding transcriptional response regulator, NtrC family, contains REC, AAA-type ATPase, and a Fis-type DNA-binding domains (AtoC) (PDB:1ZY2)
GC_00014552	COG2204	DNA-binding transcriptional response regulator, NtrC family, contains REC, AAA-type ATPase, and a Fis-type DNA-binding domains (AtoC) (PDB:1ZY2)
GC_00011488	COG2204|COG3829|COG5979	DNA-binding transcriptional response regulator, NtrC family, contains REC, AAA-type ATPase, and a Fis-type DNA-binding domains (AtoC) (PDB:1ZY2)|RocR-type transcriptional regulator, contains PAS, AAA-type ATPase, and DNA-binding Fis domains (RocR)|KinE-related sensor histidine kinase (KinElike)
GC_00007260	COG1595	DNA-directed RNA polymerase specialized sigma subunit, sigma24 family (RpoE) (PDB:2Q1Z)
GC_00008405	COG1595	DNA-directed RNA polymerase specialized sigma subunit, sigma24 family (RpoE) (PDB:2Q1Z)
GC_00008692	COG1595	DNA-directed RNA polymerase specialized sigma subunit, sigma24 family (RpoE) (PDB:2Q1Z)
GC_00009245	COG1595	DNA-directed RNA polymerase specialized sigma subunit, sigma24 family (RpoE) (PDB:2Q1Z)
GC_00009415	COG1595	DNA-directed RNA polymerase specialized sigma subunit, sigma24 family (RpoE) (PDB:2Q1Z)
GC_00009499	COG1595	DNA-directed RNA polymerase specialized sigma subunit, sigma24 family (RpoE) (PDB:2Q1Z)
GC_00010294	COG1595	DNA-directed RNA polymerase specialized sigma subunit, sigma24 family (RpoE) (PDB:2Q1Z)
GC_00010315	COG1595	DNA-directed RNA polymerase specialized sigma subunit, sigma24 family (RpoE) (PDB:2Q1Z)
GC_00010899	COG1595	DNA-directed RNA polymerase specialized sigma subunit, sigma24 family (RpoE) (PDB:2Q1Z)
GC_00011538	COG1595	DNA-directed RNA polymerase specialized sigma subunit, sigma24 family (RpoE) (PDB:2Q1Z)
GC_00011949	COG1595	DNA-directed RNA polymerase specialized sigma subunit, sigma24 family (RpoE) (PDB:2Q1Z)
GC_00012357	COG1595	DNA-directed RNA polymerase specialized sigma subunit, sigma24 family (RpoE) (PDB:2Q1Z)
GC_00013833	COG1595	DNA-directed RNA polymerase specialized sigma subunit, sigma24 family (RpoE) (PDB:2Q1Z)
GC_00011757	COG3616	D-serine dehydratase, pyridoxal phosphate-dependent (Dsd1) (PDB:3ANU)
GC_00013596	COG0399	dTDP-4-amino-4,6-dideoxygalactose transaminase (WecE) (PDB:4PIW) (PUBMED:15271350)
GC_00013554	COG1088	dTDP-D-glucose 4,6-dehydratase (RfbB) (PDB:1G1A)
GC_00011310	COG3395	D-threonate/D-erythronate kinase OtnK and related C4-acid sugar kinases, YgbK/DUF1537 family (OtnK) (PDB:1YZY) (PUBMED:27402745)
GC_00008976	COG5285	Ectoine hydroxylase-related dioxygenase, phytanoyl-CoA dioxygenase (PhyH) family (PhyH) (PDB:2A1X)
GC_00010782	COG5285	Ectoine hydroxylase-related dioxygenase, phytanoyl-CoA dioxygenase (PhyH) family (PhyH) (PDB:2A1X)
GC_00014874	COG0251	Enamine deaminase RidA/Endoribonuclease Rid7C, YjgF/YER057c/UK114 family (RidA) (PDB:1J7H) (PUBMED:17506874;22094463;32205462;34694905)
GC_00006372	COG5368	Endo-beta-1,2-glucanase, glucoamylase superfamily (PDB:3EU8) (PUBMED:28270506)
GC_00007412	COG1637	Endonuclease NucS, RecB family (NucS) (PDB:2VLD)
GC_00010943	COG1787	Endonuclease, HJR/Mrr/RecB family
GC_00006910	COG1600	Epoxyqueuosine reductase QueG (queuosine biosynthesis) (QueG) (PDB:5D08) (PUBMED:2150253)
GC_00006582	COG5278|COG5979	Extracytoplasmic sensor domain CHASE3 (specificity unknown) (CHASE3) (PDB:3VA9)|KinE-related sensor histidine kinase (KinElike)
GC_00010258	COG0277	FAD/FMN-containing lactate dehydrogenase/glycolate oxidase (GlcD) (PDB:1AHU)
GC_00013363	COG3239	Fatty acid desaturase (DesA)
GC_00014519	COG2146|COG4244	Ferredoxin subunit of nitrite reductase or a ring-hydroxylating dioxygenase (NirD) (PDB:1FQT) (PUBMED:23844911)|Uncharacterized membrane protein
GC_00006612	COG0489	Fe-S cluster carrier ATPase, Mrp/ApbC/NBP35 family (Mrp) (PDB:2PH1) (PUBMED:18616280;19114487;31709520)
GC_00008412	COG0489	Fe-S cluster carrier ATPase, Mrp/ApbC/NBP35 family (Mrp) (PDB:2PH1) (PUBMED:18616280;19114487;31709520)
GC_00010249	COG0247	Fe-S cluster-containing oxidoreductase, includes glycolate oxidase subunit GlcF (GlpC)
GC_00012983	COG0437	Fe-S-cluster-containing dehydrogenase component (DMSO reductase) (HybA) (PDB:2VPW)
GC_00007037	COG3604	FhlA-type transcriptional regulator, contains GAF, AAA-type ATPase, and DNA-binding Fis domains (FhlA)
GC_00015607	COG3401	Fibronectin type 3 domain (FN3)
GC_00015457	COG3177	Fic family protein (PDB:3CUC)
GC_00010910	COG1261	Flagellar basal body P-ring formation protein FlgA (FlgA) (PDB:3VJP)
GC_00014222	COG3190	Flagellar biogenesis protein FliO (FliO)
GC_00007031	COG1749	Flagellar hook protein FlgE (FlgE) (PDB:3A69)
GC_00014825	COG3144	Flagellar hook-length control protein FliK (FliK) (PDB:2RRL)
GC_00006452	COG1360	Flagellar motor protein MotB (MotB) (PDB:6YSL)
GC_00011182	COG1360	Flagellar motor protein MotB (MotB) (PDB:6YSL)
GC_00009153	COG1536	Flagellar motor switch protein FliG (FliG) (PDB:4FHR)
GC_00007194	COG1516	Flagellin-specific chaperone FliS (FliS) (PDB:1ORJ)
GC_00006373	COG2141	Flavin-dependent oxidoreductase, luciferase family (includes alkanesulfonate monooxygenase SsuD and methylene tetrahydromethanopterin reductase) (SsuD) (PDB:1BRL)
GC_00006298	COG5010	Flp/Tad pilus assembly pilotin TadD, contains TPR repeats (TadD) (PDB:3WXX) (PUBMED:12010986)
GC_00014811	COG4964	Flp/Tad pilus assembly secretin CpaC/RcpA (CpaC) (PUBMED:12010986)
GC_00007664	COG1011	FMN and 5-amino-6-(5-phospho-D-ribitylamino)uracil phosphatase YigB, HAD superfamily (riboflavin biosynthesis) (YigB) (PDB:4JB3) (PUBMED:24123841)
GC_00006404	COG1716	Forkhead associated (FHA) domain, binds pSer, pThr, pTyr (FHA) (PDB:2FEZ)
GC_00009220	COG3193	Formaldehyde-binding sensor protein EfgA, GlcG/HbpS family (EfgA) (PDB:6C0Z) (PUBMED:31710603)
GC_00006808	COG1143	Formate hydrogenlyase subunit 6/NADH:ubiquinone oxidoreductase 23 kD subunit (chain I) (NuoI)
GC_00010490	COG1262	Formylglycine-generating enzyme, required for sulfatase activity, contains SUMF1/FGE domain (YfmG) (PDB:2AFT)
GC_00010853	COG1262	Formylglycine-generating enzyme, required for sulfatase activity, contains SUMF1/FGE domain (YfmG) (PDB:2AFT)
GC_00011034	COG1262	Formylglycine-generating enzyme, required for sulfatase activity, contains SUMF1/FGE domain (YfmG) (PDB:2AFT)
GC_00011997	COG1029	Formylmethanofuran dehydrogenase subunit B (FwdB) (PDB:5T5I)
GC_00012073	COG2218	Formylmethanofuran dehydrogenase subunit C (FwdC) (PDB:5T5I)
GC_00006300	COG2203|COG4585	GAF domain (GAF)|Signal transduction histidine kinase ComP (ComP) (PDB:4GT8)
GC_00008552	COG2017	Galactose mutarotase or related enzyme (GalM) (PDB:1LUR)
GC_00011489	COG3871	General stress protein 26 (function unknown) (YzzA) (PDB:2I02)
GC_00007256	COG2199	GGDEF domain, diguanylate cyclase (c-di-GMP synthetase) or its enzymatically inactive variants (GGDEF) (PDB:6D9M)
GC_00009913	COG2133	Glucose/arabinose dehydrogenase, beta-propeller fold (YliI) (PDB:1C9U)
GC_00010508	COG2133	Glucose/arabinose dehydrogenase, beta-propeller fold (YliI) (PDB:1C9U)
GC_00010706	COG2133	Glucose/arabinose dehydrogenase, beta-propeller fold (YliI) (PDB:1C9U)
GC_00011419	COG2133	Glucose/arabinose dehydrogenase, beta-propeller fold (YliI) (PDB:1C9U)
GC_00011716	COG2133	Glucose/arabinose dehydrogenase, beta-propeller fold (YliI) (PDB:1C9U)
GC_00013099	COG2133	Glucose/arabinose dehydrogenase, beta-propeller fold (YliI) (PDB:1C9U)
GC_00008521	COG2133|COG3474	Glucose/arabinose dehydrogenase, beta-propeller fold (YliI) (PDB:1C9U)|Cytochrome c2 (Cyc7) (PDB:1YEA)
GC_00012143	COG2133|COG4654	Glucose/arabinose dehydrogenase, beta-propeller fold (YliI) (PDB:1C9U)|Cytochrome c551/c552 (CytC552) (PDB:2ZXY)
GC_00015484	COG2066	Glutaminase (GlsA) (PDB:1MKI)
GC_00008307	COG0580	Glycerol uptake facilitator or related aquaporin (Major Intrinsic protein Family) (GlpF) (PDB:1FQY)
GC_00009566	COG0584	Glycerophosphoryl diester phosphodiesterase (UgpQ) (PDB:1O1Z)
GC_00006205	COG3408	Glycogen debranching enzyme (alpha-1,6-glucosidase) (GDB1) (PDB:5D06)
GC_00012121	COG3408	Glycogen debranching enzyme (alpha-1,6-glucosidase) (GDB1) (PDB:5D06)
GC_00012561	COG3408	Glycogen debranching enzyme (alpha-1,6-glucosidase) (GDB1) (PDB:5D06)
GC_00011355	COG4671	Glycosyl transferase family 28 C-terminal domain (GT28C) (PDB:3S2U)
GC_00004376	COG0463	Glycosyltransferase involved in cell wall bisynthesis (WcaA) (PDB:5MLZ)
GC_00014975	COG0463	Glycosyltransferase involved in cell wall bisynthesis (WcaA) (PDB:5MLZ)
GC_00004376	COG0463|COG2246	Glycosyltransferase involved in cell wall bisynthesis (WcaA) (PDB:5MLZ)|Putative flippase GtrA (transmembrane translocase of bactoprenol-linked glucose) (GtrA) (PDB:5MLZ) (PUBMED:24710389)
GC_00012090	COG3306	Glycosyltransferase involved in LPS biosynthesis, GR25 family
GC_00006209	COG1215	Glycosyltransferase, catalytic subunit of cellulose synthase and poly-beta-1,6-N-acetylglucosamine synthase (BcsA) (PDB:4HG6)
GC_00010718	COG1215	Glycosyltransferase, catalytic subunit of cellulose synthase and poly-beta-1,6-N-acetylglucosamine synthase (BcsA) (PDB:4HG6)
GC_00015195	COG1215	Glycosyltransferase, catalytic subunit of cellulose synthase and poly-beta-1,6-N-acetylglucosamine synthase (BcsA) (PDB:4HG6)
GC_00012104	COG0346	Glyoxalase, catechol 2,3-dioxygenase or related enzyme, vicinal oxygen chelate (VOC) family (GloA) (PDB:3R4Q) (PUBMED:11830595;23646895)
GC_00011541	COG1703	GTPase of the G3E family (not a periplasmic protein kinase) (ArgK) (PDB:2QM7) (PUBMED:18950999)
GC_00013663	COG2206	HD-GYP domain, c-di-GMP phosphodiesterase class II (or its inactivated variant) (HDGYP) (PDB:5Z7C) (PUBMED:23475961)
GC_00011672	COG1639	HD-like signal output (HDOD) domain, no enzymatic activity (HDOD) (PDB:1VQR)
GC_00009322	COG1413	HEAT repeat (HEAT) (PDB:1OYZ)
GC_00009219	COG3350	Heavy metal-bindng TRASH/YHS domain, predicted Cu/Ag/Zn metallochaperone (YHS) (PUBMED:12713899;16804172;26512893)
GC_00015489	COG3230	Heme oxygenase (HemO) (PDB:1J77)
GC_00007614	COG2329	Heme-degrading monooxygenase HmoA and related ABM domain proteins (HmoA) (PDB:1IUJ) (PUBMED:21873409)
GC_00006515	COG2361	HEPN domain protein, predicted toxin of MNT-HEPN system (HEPN) (PUBMED:26112399)
GC_00014452	COG2361	HEPN domain protein, predicted toxin of MNT-HEPN system (HEPN) (PUBMED:26112399)
GC_00007748	COG2940	Histone-lysine N-methyltransferase, H3-specific, SET domain (SET) (PDB:2W5Y) (PUBMED:12575990;24765100)
GC_00012206	COG0561	Hydroxymethylpyrimidine pyrophosphatase and other HAD family phosphatases (Cof) (PDB:1YMQ)
GC_00014164	COG0670	Integral membrane protein YbhL, putative Ca2+ regulator, Bax inhibitor (BI-1)/TMBIM family (YbhL) (PDB:4PGR) (PUBMED:28064000)
GC_00008813	COG0582	Integrase/recombinase, includes phage integrase (FimB)
GC_00011799	COG0582	Integrase/recombinase, includes phage integrase (FimB)
GC_00010659	COG1372	Intein/homing endonuclease, contains LAGLIDADG-like domain (Hop) (PDB:1EF0) (PUBMED:20656798;30357419;38856219)
GC_00008560	COG1416|COG4798	Intracellular sulfur oxidation protein, DsrE/DsrF family (PDB:1L1S) (PUBMED:9695921)|Predicted methyltransferase
GC_00004625	COG4927	Isopenicillin-N-acyltransferase-related hydrolase or acyltransferase, C45 autoprotease family, Ntn-hydrolase superfamily
GC_00004625	COG4927	Isopenicillin-N-acyltransferase-related hydrolase or acyltransferase, C45 autoprotease family, Ntn-hydrolase superfamily
GC_00009018	COG2216	K+ transport ATPase, ATPase subunit KdpB (KdpB) (PDB:5MRW)
GC_00014343	COG2205	K+-sensing histidine kinase KdpD (KdpD) (PDB:2KSF)
GC_00009271	COG2060	K+-transporting ATPase, KdpA subunit (KdpA) (PDB:5MRW)
GC_00007153	COG2156	K+-transporting ATPase, KdpC subunit (KdpC) (PDB:5MRW)
GC_00010422	COG0475|COG0569	Kef-type K+ transport system, membrane component KefB (KefB) (PDB:4BWZ)|Trk/Ktr K+ transport system regulatory component TrkA/KtrA/KtrC, RCK domain (TrkA) (PDB:4XTT) (PUBMED:23815639;25957408;31868587;32095817)
GC_00012722	COG3631	Ketosteroid isomerase-related protein (YesE) (PDB:1Z1S)
GC_00013492	COG5975	KinA-related sensor histidine kinase (KinAlike)
GC_00009428	COG4948	L-alanine-DL-glutamate epimerase or related enzyme of enolase superfamily (RspA) (PDB:1BKH)
GC_00011617	COG4948	L-alanine-DL-glutamate epimerase or related enzyme of enolase superfamily (RspA) (PDB:1BKH)
GC_00011731	COG4948	L-alanine-DL-glutamate epimerase or related enzyme of enolase superfamily (RspA) (PDB:1BKH)
GC_00004944	COG3210	Large exoprotein involved in heme utilization or adhesion (FhaB) (PDB:4RM6)
GC_00006562	COG3210	Large exoprotein involved in heme utilization or adhesion (FhaB) (PDB:4RM6)
GC_00006789	COG3210	Large exoprotein involved in heme utilization or adhesion (FhaB) (PDB:4RM6)
GC_00006890	COG3210	Large exoprotein involved in heme utilization or adhesion (FhaB) (PDB:4RM6)
GC_00007067	COG3210	Large exoprotein involved in heme utilization or adhesion (FhaB) (PDB:4RM6)
GC_00008432	COG3210	Large exoprotein involved in heme utilization or adhesion (FhaB) (PDB:4RM6)
GC_00009184	COG3210	Large exoprotein involved in heme utilization or adhesion (FhaB) (PDB:4RM6)
GC_00009363	COG3210	Large exoprotein involved in heme utilization or adhesion (FhaB) (PDB:4RM6)
GC_00009508	COG3210	Large exoprotein involved in heme utilization or adhesion (FhaB) (PDB:4RM6)
GC_00009663	COG3210	Large exoprotein involved in heme utilization or adhesion (FhaB) (PDB:4RM6)
GC_00009888	COG3210	Large exoprotein involved in heme utilization or adhesion (FhaB) (PDB:4RM6)
GC_00010074	COG3210	Large exoprotein involved in heme utilization or adhesion (FhaB) (PDB:4RM6)
GC_00010300	COG3210	Large exoprotein involved in heme utilization or adhesion (FhaB) (PDB:4RM6)
GC_00010544	COG3210	Large exoprotein involved in heme utilization or adhesion (FhaB) (PDB:4RM6)
GC_00010728	COG3210	Large exoprotein involved in heme utilization or adhesion (FhaB) (PDB:4RM6)
GC_00011646	COG3210	Large exoprotein involved in heme utilization or adhesion (FhaB) (PDB:4RM6)
GC_00011889	COG3210	Large exoprotein involved in heme utilization or adhesion (FhaB) (PDB:4RM6)
GC_00011901	COG3210	Large exoprotein involved in heme utilization or adhesion (FhaB) (PDB:4RM6)
GC_00012412	COG3210	Large exoprotein involved in heme utilization or adhesion (FhaB) (PDB:4RM6)
GC_00012528	COG3210	Large exoprotein involved in heme utilization or adhesion (FhaB) (PDB:4RM6)
GC_00012531	COG3210	Large exoprotein involved in heme utilization or adhesion (FhaB) (PDB:4RM6)
GC_00013393	COG3210	Large exoprotein involved in heme utilization or adhesion (FhaB) (PDB:4RM6)
GC_00013573	COG3210	Large exoprotein involved in heme utilization or adhesion (FhaB) (PDB:4RM6)
GC_00013762	COG3210	Large exoprotein involved in heme utilization or adhesion (FhaB) (PDB:4RM6)
GC_00014344	COG3210	Large exoprotein involved in heme utilization or adhesion (FhaB) (PDB:4RM6)
GC_00015473	COG3210	Large exoprotein involved in heme utilization or adhesion (FhaB) (PDB:4RM6)
GC_00011909	COG3210|COG3468	Large exoprotein involved in heme utilization or adhesion (FhaB) (PDB:4RM6)|Autotransporter adhesin AidA (AidA) (PDB:4MEE) (PUBMED:24841284)
GC_00013078	COG3210|COG3420	Large exoprotein involved in heme utilization or adhesion (FhaB) (PDB:4RM6)|Nitrous oxide reductase accessory protein NosD, contains tandem CASH domains (NosD) (PDB:2KZW)
GC_00011159	COG2220	L-ascorbate lactonase UlaG, metallo-beta-lactamase superfamily (UlaG) (PDB:2WYM)
GC_00006717	COG1201	Lhr-like helicase (Lhr) (PDB:5V9X)
GC_00006384	COG2348	Lipid II:glycine glycyltransferase (Peptidoglycan interpeptide bridge formation enzyme) (FmhB) (PDB:1LRZ)
GC_00006889	COG0438	Lipopolysaccharide 1,6-galactosyltransferase, GT1 family (RfaB) (PDB:2IV7)
GC_00007251	COG0438	Lipopolysaccharide 1,6-galactosyltransferase, GT1 family (RfaB) (PDB:2IV7)
GC_00008161	COG0438	Lipopolysaccharide 1,6-galactosyltransferase, GT1 family (RfaB) (PDB:2IV7)
GC_00008734	COG0438	Lipopolysaccharide 1,6-galactosyltransferase, GT1 family (RfaB) (PDB:2IV7)
GC_00009842	COG0438	Lipopolysaccharide 1,6-galactosyltransferase, GT1 family (RfaB) (PDB:2IV7)
GC_00010796	COG0438	Lipopolysaccharide 1,6-galactosyltransferase, GT1 family (RfaB) (PDB:2IV7)
GC_00010821	COG0438	Lipopolysaccharide 1,6-galactosyltransferase, GT1 family (RfaB) (PDB:2IV7)
GC_00011083	COG0438	Lipopolysaccharide 1,6-galactosyltransferase, GT1 family (RfaB) (PDB:2IV7)
GC_00011139	COG0438	Lipopolysaccharide 1,6-galactosyltransferase, GT1 family (RfaB) (PDB:2IV7)
GC_00011262	COG0438	Lipopolysaccharide 1,6-galactosyltransferase, GT1 family (RfaB) (PDB:2IV7)
GC_00013461	COG0438	Lipopolysaccharide 1,6-galactosyltransferase, GT1 family (RfaB) (PDB:2IV7)
GC_00013808	COG0438	Lipopolysaccharide 1,6-galactosyltransferase, GT1 family (RfaB) (PDB:2IV7)
GC_00013827	COG0438	Lipopolysaccharide 1,6-galactosyltransferase, GT1 family (RfaB) (PDB:2IV7)
GC_00014060	COG0438	Lipopolysaccharide 1,6-galactosyltransferase, GT1 family (RfaB) (PDB:2IV7)
GC_00008487	COG1556	L-lactate utilization protein LutC, contains LUD domain (LutC) (PDB:2G40)
GC_00015796	COG2067	Long-chain fatty acid transport protein (FadL) (PDB:1T16)
GC_00010564	COG4424	LPS sulfotransferase NodH (LpsS) (PDB:1TEX)
GC_00011652	COG2755	Lysophospholipase L1 or related esterase. Includes spore coat protein LipC/YcsK (TesA) (PDB:1BWP)
GC_00011763	COG2755	Lysophospholipase L1 or related esterase. Includes spore coat protein LipC/YcsK (TesA) (PDB:1BWP)
GC_00011986	COG2755	Lysophospholipase L1 or related esterase. Includes spore coat protein LipC/YcsK (TesA) (PDB:1BWP)
GC_00014632	COG2755	Lysophospholipase L1 or related esterase. Includes spore coat protein LipC/YcsK (TesA) (PDB:1BWP)
GC_00015192	COG2755	Lysophospholipase L1 or related esterase. Includes spore coat protein LipC/YcsK (TesA) (PDB:1BWP)
GC_00012255	COG2755|COG4677	Lysophospholipase L1 or related esterase. Includes spore coat protein LipC/YcsK (TesA) (PDB:1BWP)|Pectin methylesterase and related acyl-CoA thioesterases (PemB) (PDB:1GQ8)
GC_00007640	COG0474	Magnesium-transporting ATPase (P-type) (MgtA) (PDB:1IWO)
GC_00014083	COG0474	Magnesium-transporting ATPase (P-type) (MgtA) (PDB:1IWO)
GC_00013281	COG1704	Magnetosome formation protein MamQ, lipoprotein antigen LemA family (LemA) (PDB:2ETD) (PUBMED:14638756;20212111;26884433)
GC_00015812	COG0281	Malic enzyme (SfcA) (PDB:1DO8)
GC_00009284	COG0662	Mannose-6-phosphate isomerase, cupin superfamily (ManC) (PDB:1O4T)
GC_00009437	COG3174	Membrane component of predicted Mg2+ transport system, contains DUF4010 domain (MgtC)
GC_00006812	COG1266	Membrane protease YdiL, CAAX protease family (YdiL)
GC_00010287	COG1266	Membrane protease YdiL, CAAX protease family (YdiL)
GC_00007971	COG2244	Membrane protein involved in the export of O-antigen and teichoic acid (RfbX)
GC_00013328	COG2244	Membrane protein involved in the export of O-antigen and teichoic acid (RfbX)
GC_00014194	COG2244	Membrane protein involved in the export of O-antigen and teichoic acid (RfbX)
GC_00012422	COG0705	Membrane-associated serine protease, rhomboid family (GlpG) (PDB:2IC8)
GC_00008784	COG3568	Metal-dependent hydrolase, endonuclease/exonuclease/phosphatase family (ElsH) (PUBMED:15178340)
GC_00015687	COG3568	Metal-dependent hydrolase, endonuclease/exonuclease/phosphatase family (ElsH) (PUBMED:15178340)
GC_00009828	COG4337	Metal-independent carbonic anhydrase, L class (PDB:7C5V) (PUBMED:34006275)
GC_00011300	COG1407	Metallophosphoesterase superfamily enzyme
GC_00010664	COG0646	Methionine synthase I (cobalamin-dependent), methyltransferase domain (MetH1) (PDB:1LT7)
GC_00012755	COG0620	Methionine synthase II (cobalamin-independent) (MetE) (PDB:1T7L)
GC_00014170	COG0620	Methionine synthase II (cobalamin-independent) (MetE) (PDB:1T7L)
GC_00010430	COG2185	Methylmalonyl-CoA mutase, C-terminal domain/subunit (cobalamin-binding) (Sbm2) (PDB:1B1A)
GC_00009984	COG1884	Methylmalonyl-CoA mutase, N-terminal domain/subunit (Sbm1) (PDB:6OXC)
GC_00007009	COG0455	MinD-like ATPase FlhG/YlxH, activator of the FlhF-type GTPase (FlhG) (PDB:1G3Q)
GC_00008718	COG0622	Mn2+-dependent phosphodiesterase, calcineurin family (YfcE) (PDB:1SU1) (PUBMED:17586769;18757371)
GC_00010268	COG0326	Molecular chaperone, HSP90 family (HtpG) (PDB:1Y4S) (PUBMED:30150682)
GC_00006919	COG2041	Molybdopterin-dependent catalytic subunit of periplasmic DMSO/TMAO and protein-methionine-sulfoxide reductases (MsrP) (PDB:1OGP) (PUBMED:26641313;32750406)
GC_00006044	COG0595	mRNA degradation ribonuclease J1/J2 (RnjA) (PDB:3T3N)
GC_00006044	COG0595	mRNA degradation ribonuclease J1/J2 (RnjA) (PDB:3T3N)
GC_00007805	COG2337	mRNA-degrading endonuclease MazF, toxin component of the MazEF toxin-antitoxin module (MazF) (PDB:2MF2)
GC_00012029	COG2337	mRNA-degrading endonuclease MazF, toxin component of the MazEF toxin-antitoxin module (MazF) (PDB:2MF2)
GC_00006365	COG0845	Multidrug efflux pump subunit AcrA (membrane-fusion protein) (AcrA) (PDB:1T5E)
GC_00007059	COG0845	Multidrug efflux pump subunit AcrA (membrane-fusion protein) (AcrA) (PDB:1T5E)
GC_00008786	COG0845	Multidrug efflux pump subunit AcrA (membrane-fusion protein) (AcrA) (PDB:1T5E)
GC_00012186	COG0845	Multidrug efflux pump subunit AcrA (membrane-fusion protein) (AcrA) (PDB:1T5E)
GC_00013556	COG0845	Multidrug efflux pump subunit AcrA (membrane-fusion protein) (AcrA) (PDB:1T5E)
GC_00013711	COG0845	Multidrug efflux pump subunit AcrA (membrane-fusion protein) (AcrA) (PDB:1T5E)
GC_00013020	COG0841	Multidrug efflux pump subunit AcrB (AcrB) (PDB:1IWG)
GC_00004070	COG1566	Multidrug resistance efflux pump EmrA (EmrA) (PDB:4TKO)
GC_00004070	COG1566	Multidrug resistance efflux pump EmrA (EmrA) (PDB:4TKO)
GC_00014633	COG1566	Multidrug resistance efflux pump EmrA (EmrA) (PDB:4TKO)
GC_00007182	COG2866	Murein tripeptide amidase MpaA (MpaA) (PDB:1ARL)
GC_00009831	COG2866	Murein tripeptide amidase MpaA (MpaA) (PDB:1ARL)
GC_00013034	COG2866	Murein tripeptide amidase MpaA (MpaA) (PDB:1ARL)
GC_00009341	COG3808	Na+ or H+-translocating membrane pyrophosphatase (OVP1) (PDB:4A01) (PUBMED:11342551)
GC_00006291	COG1115	Na+/alanine symporter (AlsT) (PDB:6CSE)
GC_00007159	COG3004	Na+/H+ antiporter NhaA (NhaA) (PDB:1ZCD) (PUBMED:25746996)
GC_00008824	COG1301	Na+/H+-dicarboxylate symporter (GltP) (PDB:1XFH)
GC_00011223	COG1301	Na+/H+-dicarboxylate symporter (GltP) (PDB:1XFH)
GC_00012627	COG2211	Na+/melibiose symporter or related transporter (MelB) (PDB:4M64)
GC_00013116	COG2211	Na+/melibiose symporter or related transporter (MelB) (PDB:4M64)
GC_00011005	COG0591	Na+/proline symporter (PutP) (PDB:5NVA)
GC_00013042	COG0591	Na+/proline symporter (PutP) (PDB:5NVA)
GC_00014942	COG0591	Na+/proline symporter (PutP) (PDB:5NVA)
GC_00004020	COG2871	Na+-transporting NADH:ubiquinone oxidoreductase, subunit NqrF (NqrF) (PDB:4P6V)
GC_00004020	COG2871	Na+-transporting NADH:ubiquinone oxidoreductase, subunit NqrF (NqrF) (PDB:4P6V)
GC_00013373	COG1246	N-acetylglutamate synthase or related acetyltransferase, GNAT family (ArgA) (PDB:2R98)
GC_00005896	COG0860	N-acetylmuramoyl-L-alanine amidase (AmiC) (PDB:1JWQ)
GC_00005896	COG0860	N-acetylmuramoyl-L-alanine amidase (AmiC) (PDB:1JWQ)
GC_00012578	COG3055|COG5266	N-acetylneuraminic acid mutarotase (NanM) (PDB:2UVK) (PUBMED:18063573)|Uncharacterized protein, contains GH25 family domain
GC_00008953	COG1028	NAD(P)-dependent dehydrogenase, short-chain alcohol dehydrogenase family (FabG) (PDB:6L1H)
GC_00009880	COG1028	NAD(P)-dependent dehydrogenase, short-chain alcohol dehydrogenase family (FabG) (PDB:6L1H)
GC_00011480	COG1028	NAD(P)-dependent dehydrogenase, short-chain alcohol dehydrogenase family (FabG) (PDB:6L1H)
GC_00013763	COG1028	NAD(P)-dependent dehydrogenase, short-chain alcohol dehydrogenase family (FabG) (PDB:6L1H)
GC_00014844	COG1028	NAD(P)-dependent dehydrogenase, short-chain alcohol dehydrogenase family (FabG) (PDB:6L1H)
GC_00014968	COG1028	NAD(P)-dependent dehydrogenase, short-chain alcohol dehydrogenase family (FabG) (PDB:6L1H)
GC_00014976	COG1028	NAD(P)-dependent dehydrogenase, short-chain alcohol dehydrogenase family (FabG) (PDB:6L1H)
GC_00014527	COG1034	NADH dehydrogenase/NADH:ubiquinone oxidoreductase 75 kD subunit (chain G) (NuoG) (PDB:1C4A)
GC_00011604	COG1902	NADH:flavin reductase, Old Yellow Enzyme (OYE) family (FadH) (PDB:1BWK)
GC_00012481	COG0377	NADH:ubiquinone oxidoreductase 20 kD subunit (chain B) or related Fe-S oxidoreductase (NuoB) (PDB:2FUG) (PUBMED:25941396)
GC_00008038	COG1905	NADH:ubiquinone oxidoreductase 24 kD subunit (chain E) (NuoE) (PDB:5XF9)
GC_00014709	COG0852	NADH:ubiquinone oxidoreductase 27 kD subunit (chain C) (NuoC)
GC_00009793	COG0649	NADH:ubiquinone oxidoreductase 49 kD subunit (chain D) (NuoD) (PDB:2FUG)
GC_00013668	COG1005	NADH:ubiquinone oxidoreductase subunit 1 (chain H) (NuoH) (PDB:6HUM)
GC_00007160	COG0713	NADH:ubiquinone oxidoreductase subunit 11 or 4L (chain K) (NuoK) (PDB:4HE8)
GC_00012683	COG1007	NADH:ubiquinone oxidoreductase subunit 2 (chain N) (NuoN) (PDB:4HE8)
GC_00011041	COG0838	NADH:ubiquinone oxidoreductase subunit 3 (chain A) (NuoA) (PDB:3RKO)
GC_00011890	COG1008	NADH:ubiquinone oxidoreductase subunit 4 (chain M) (NuoM) (PDB:6HUM)
GC_00013385	COG1009	NADH:ubiquinone oxidoreductase subunit 5 (chain L)/Na+/H+ antiporter, MnhA subunit/Na+:bicarbonate transporter, MpsA subunit (NuoL) (PDB:3RKO_L) (PUBMED:25448817;34287032)
GC_00010397	COG0839	NADH:ubiquinone oxidoreductase subunit 6 (chain J) (NuoJ) (PDB:4HE8)
GC_00011176	COG1894	NADH:ubiquinone oxidoreductase, NADH-binding 51 kD subunit (chain F) (NuoF) (PDB:2FUG)
GC_00009840	COG0604	NADPH:quinone reductase or related Zn-dependent oxidoreductase (Qor) (PDB:2VCY)
GC_00011845	COG1208	NDP-sugar pyrophosphorylase, includes eIF-2Bgamma, eIF-2Bepsilon, and LPS biosynthesis protein s (GCD1) (PDB:6JQ8)
GC_00012435	COG4409	Neuraminidase (sialidase) NanH, contains C-terminal autotransporter domain (NanH) (PDB:1EUT)
GC_00006058	COG0025	NhaP-type Na+/H+ or K+/H+ antiporter (NhaP) (PDB:4CZB)
GC_00006058	COG0025	NhaP-type Na+/H+ or K+/H+ antiporter (NhaP) (PDB:4CZB)
GC_00015272	COG2258	N-hydroxylaminopurine reductase YiiM, contains MOSC domain (YiiM) (PDB:1O65) (PUBMED:18312271;29459651)
GC_00009833	COG3875	Nickel-dependent lactate racemase (LarA) (PDB:2YJG) (PUBMED:24710389)
GC_00013313	COG5013	Nitrate reductase alpha subunit (NarG) (PDB:1Q16)
GC_00011407	COG1140	Nitrate reductase beta subunit (NarY) (PDB:1Y4Z)
GC_00004058	COG2223	Nitrate/nitrite transporter NarK (NarK) (PDB:4JR9)
GC_00004058	COG2223	Nitrate/nitrite transporter NarK (NarK) (PDB:4JR9)
GC_00015770	COG1273	Non-homologous end joining protein Ku, dsDNA break repair (YkoV)
GC_00007905	COG0451	Nucleoside-diphosphate-sugar epimerase (WcaG) (PDB:2X4G)
GC_00011754	COG0451	Nucleoside-diphosphate-sugar epimerase (WcaG) (PDB:2X4G)
GC_00012191	COG0451	Nucleoside-diphosphate-sugar epimerase (WcaG) (PDB:2X4G)
GC_00006311	COG0589	Nucleotide-binding universal stress protein, UspA family (UspA) (PDB:1JMV)
GC_00006544	COG0589	Nucleotide-binding universal stress protein, UspA family (UspA) (PDB:1JMV)
GC_00007340	COG0589	Nucleotide-binding universal stress protein, UspA family (UspA) (PDB:1JMV)
GC_00011946	COG0589	Nucleotide-binding universal stress protein, UspA family (UspA) (PDB:1JMV)
GC_00007341	COG0389	Nucleotidyltransferase/DNA polymerase DinP involved in DNA repair (DinP) (PDB:4R8U) (PUBMED:16544291)
GC_00009306	COG0389	Nucleotidyltransferase/DNA polymerase DinP involved in DNA repair (DinP) (PDB:4R8U) (PUBMED:16544291)
GC_00013379	COG0110	O-acetyltransferase, isoleucine patch superfamily, LacA/YvoF/WbbJ family (WbbJ) (PDB:6MFK) (PUBMED:33947893;35765181)
GC_00014720	COG0110	O-acetyltransferase, isoleucine patch superfamily, LacA/YvoF/WbbJ family (WbbJ) (PDB:6MFK) (PUBMED:33947893;35765181)
GC_00010148	COG3307	O-antigen ligase (RfaL)
GC_00014065	COG3307	O-antigen ligase (RfaL)
GC_00008665	COG1764	Organic hydroperoxide reductase OsmC/OhrA (OsmC) (PDB:1QWI)
GC_00008673	COG0461	Orotate phosphoribosyltransferase (PyrE) (PDB:4WML)
GC_00014847	COG0318	O-succinylbenzoic acid-CoA ligase MenE or related acyl-CoA synthetase (AMP-forming) (MenE) (PDB:5EY9) (PUBMED:25151136;27455459)
GC_00010927	COG1520	Outer membrane protein assembly factor BamB, contains beta-propeller repeat (BamB) (PDB:6TJG) (PUBMED:25468906;29847806)
GC_00001755	COG1538	Outer membrane protein TolC (TolC) (PDB:1EK9)
GC_00001755	COG1538	Outer membrane protein TolC (TolC) (PDB:1EK9)
GC_00011150	COG1538	Outer membrane protein TolC (TolC) (PDB:1EK9)
GC_00013008	COG1538	Outer membrane protein TolC (TolC) (PDB:1EK9)
GC_00007965	COG1538|COG3147	Outer membrane protein TolC (TolC) (PDB:1EK9)|Cell division protein DedD (periplasmic protein involved in septation) (DedD) (PDB:6ZTG)
GC_00012593	COG2202|COG4585	PAS domain (PAS) (PDB:2MWG)|Signal transduction histidine kinase ComP (ComP) (PDB:4GT8)
GC_00009547	COG0726	Peptidoglycan/xylan/chitin deacetylase, PgdA/NodB/CDA1 family (PgaB) (PDB:4P7Q) (PUBMED:23275162;24994902)
GC_00009796	COG0726	Peptidoglycan/xylan/chitin deacetylase, PgdA/NodB/CDA1 family (PgaB) (PDB:4P7Q) (PUBMED:23275162;24994902)
GC_00012448	COG0652	Peptidyl-prolyl cis-trans isomerase (rotamase) - cyclophilin family (PpiB) (PDB:4DGD)
GC_00007288	COG2834	Periplasmic chaperone for outer membrane lipoprotein sorting (LolA) (PDB:1IWL) (PUBMED:36037338;38193657)
GC_00008938	COG4783	Periplasmic chaperone/metalloprotease BepA/YfgC, contains M48 and TPR domains (BepA) (PDB:6AIT) (PUBMED:24003122)
GC_00009112	COG4783	Periplasmic chaperone/metalloprotease BepA/YfgC, contains M48 and TPR domains (BepA) (PDB:6AIT) (PUBMED:24003122)
GC_00013291	COG4783	Periplasmic chaperone/metalloprotease BepA/YfgC, contains M48 and TPR domains (BepA) (PDB:6AIT) (PUBMED:24003122)
GC_00008891	COG3712	Periplasmic ferric-dicitrate binding protein FecR, regulates iron transport (FecR) (PDB:5CAM)
GC_00011007	COG0265	Periplasmic serine protease DegP/DegQ, contain C-terminal PDZ domain (DegQ) (PDB:2HGA) (PUBMED:8576051;29686141)
GC_00012069	COG0265	Periplasmic serine protease DegP/DegQ, contain C-terminal PDZ domain (DegQ) (PDB:2HGA) (PUBMED:8576051;29686141)
GC_00012405	COG0265	Periplasmic serine protease DegP/DegQ, contain C-terminal PDZ domain (DegQ) (PDB:2HGA) (PUBMED:8576051;29686141)
GC_00011342	COG0265|COG5832	Periplasmic serine protease DegP/DegQ, contain C-terminal PDZ domain (DegQ) (PDB:2HGA) (PUBMED:8576051;29686141)|Stage IV sporulation protein SpoIVB, serine protease, degrades SpoIIQ, SpoIVFA (SpoIVB) (PUBMED:12940997;15292188)
GC_00008829	COG1225	Peroxiredoxin (Bcp) (PDB:5IPH)
GC_00008965	COG1225	Peroxiredoxin (Bcp) (PDB:5IPH)
GC_00009930	COG1225	Peroxiredoxin (Bcp) (PDB:5IPH)
GC_00015451	COG1225	Peroxiredoxin (Bcp) (PDB:5IPH)
GC_00014823	COG1225|COG2010	Peroxiredoxin (Bcp) (PDB:5IPH)|Cytochrome c, mono- and diheme variants (CccA) (PDB:1A2S)
GC_00008145	COG1225|COG1595	Peroxiredoxin (Bcp) (PDB:5IPH)|DNA-directed RNA polymerase specialized sigma subunit, sigma24 family (RpoE) (PDB:2Q1Z)
GC_00012040	COG1225|COG1595	Peroxiredoxin (Bcp) (PDB:5IPH)|DNA-directed RNA polymerase specialized sigma subunit, sigma24 family (RpoE) (PDB:2Q1Z)
GC_00008186	COG1225|COG3900	Peroxiredoxin (Bcp) (PDB:5IPH)|Predicted periplasmic protein
GC_00011659	COG1842	Phage shock protein A involved in membrane remodeling, PspA/Vipp1/IM30 family (PspA) (PDB:4WHE) (PUBMED:38589469;34166615)
GC_00005343	COG3747	Phage terminase, small subunit
GC_00005343	COG3747	Phage terminase, small subunit
GC_00005110	COG4626	Phage terminase-like protein, large subunit, contains N-terminal HTH domain (YmfN)
GC_00005110	COG4626	Phage terminase-like protein, large subunit, contains N-terminal HTH domain (YmfN)
GC_00014650	COG4626	Phage terminase-like protein, large subunit, contains N-terminal HTH domain (YmfN)
GC_00007052	COG3746	Phosphate-selective porin (OprP) (PDB:2O4V)
GC_00008691	COG3746	Phosphate-selective porin (OprP) (PDB:2O4V)
GC_00007868	COG1597	Phosphatidylglycerol kinase, diacylglycerol kinase family (LCB5) (PDB:2BON) (PUBMED:17351295)
GC_00011706	COG2930	Phosphatidylinositol-binding SYLF domain, Ysc84/FYVE family (SYLF) (PDB:7OFN) (PUBMED:21624956;34968022)
GC_00009183	COG1502	Phosphatidylserine/phosphatidylglycerophosphate/cardiolipin synthase (Cls) (PDB:1BYR)
GC_00010089	COG1502	Phosphatidylserine/phosphatidylglycerophosphate/cardiolipin synthase (Cls) (PDB:1BYR)
GC_00015597	COG1502	Phosphatidylserine/phosphatidylglycerophosphate/cardiolipin synthase (Cls) (PDB:1BYR)
GC_00009468	COG2823	Phospholipid-binding membrane integrity protein DolP/YraP/OsmY, contains BON domain (OsmY) (PDB:7A2D) (PUBMED:12878000;33315009)
GC_00009645	COG2823	Phospholipid-binding membrane integrity protein DolP/YraP/OsmY, contains BON domain (OsmY) (PDB:7A2D) (PUBMED:12878000;33315009)
GC_00015333	COG0135	Phosphoribosylanthranilate isomerase (TrpF) (PDB:1DL3)
GC_00012586	COG3744	PIN domain nuclease, a component of toxin-antitoxin system (PIN domain)
GC_00011808	COG3093	Plasmid maintenance system antidote protein VapI/HigA, contains XRE-type HTH domain (VapI) (PDB:4MCT) (PUBMED:33346387)
GC_00013980	COG3093	Plasmid maintenance system antidote protein VapI/HigA, contains XRE-type HTH domain (VapI) (PDB:4MCT) (PUBMED:33346387)
GC_00014589	COG3549	Plasmid maintenance system killer protein (HigB)
GC_00008073	COG5534	Plasmid replication initiator protein (RepA)
GC_00008815	COG3668	Plasmid stabilization system protein ParE (ParE) (PDB:3KXE)
GC_00012051	COG3668	Plasmid stabilization system protein ParE (ParE) (PDB:3KXE)
GC_00013631	COG3668	Plasmid stabilization system protein ParE (ParE) (PDB:3KXE)
GC_00015415	COG3668	Plasmid stabilization system protein ParE (ParE) (PDB:3KXE)
GC_00005990	COG1807	PMT family glycosyltransferase ArnT/Agl22, involved in glycosylation of proteins and lipid IVA (ArnT) (PDB:5EZM) (PUBMED:16226890;31233657;32706435)
GC_00005990	COG1807	PMT family glycosyltransferase ArnT/Agl22, involved in glycosylation of proteins and lipid IVA (ArnT) (PDB:5EZM) (PUBMED:16226890;31233657;32706435)
GC_00006078	COG5434	Polygalacturonase (Pgu1) (PDB:1BHE)
GC_00006707	COG2353	Polyisoprenoid-binding periplasmic protein YceI (YceI) (PDB:1WUB) (PUBMED:15741337;20236316)
GC_00009091	COG3173	Predicted kinase, aminoglycoside phosphotransferase (APT) family (YcbJ)
GC_00008213	COG4552	Predicted acetyltransferase (Eis) (PDB:2HV2)
GC_00014110	COG4299	Predicted acyltransferase, DUF1624 domain
GC_00007044	COG1574	Predicted amidohydrolase YtcJ (YtcJ) (PDB:3ICJ)
GC_00009125	COG2442	Predicted antitoxin component of a toxin-antitoxin system, DUF433 family (PDB:2GA1)
GC_00010556	COG5428	Predicted antitoxin component YuzE of a toxin-antitoxin system, DUF2283 family (YuzE)
GC_00007785	COG2814	Predicted arabinose efflux permease AraJ, MFS family (AraJ) (PDB:4LDS)
GC_00012152	COG2814	Predicted arabinose efflux permease AraJ, MFS family (AraJ) (PDB:4LDS)
GC_00012653	COG2814	Predicted arabinose efflux permease AraJ, MFS family (AraJ) (PDB:4LDS)
GC_00014146	COG5550	Predicted aspartyl protease
GC_00009624	COG4930	Predicted ATP-dependent Lon-type protease
GC_00007227	COG0673	Predicted dehydrogenase (MviM) (PDB:3UUW)
GC_00007626	COG0673	Predicted dehydrogenase (MviM) (PDB:3UUW)
GC_00008732	COG0673	Predicted dehydrogenase (MviM) (PDB:3UUW)
GC_00009695	COG0673	Predicted dehydrogenase (MviM) (PDB:3UUW)
GC_00012010	COG0673	Predicted dehydrogenase (MviM) (PDB:3UUW)
GC_00012200	COG0673	Predicted dehydrogenase (MviM) (PDB:3UUW)
GC_00012665	COG0673	Predicted dehydrogenase (MviM) (PDB:3UUW)
GC_00013466	COG0673	Predicted dehydrogenase (MviM) (PDB:3UUW)
GC_00015504	COG0673	Predicted dehydrogenase (MviM) (PDB:3UUW)
GC_00009687	COG4312	Predicted dithiol-disulfide oxidoreductase, DUF899 family
GC_00002815	COG2378	Predicted DNA-binding transcriptional regulator YobV, contains HTH and WYL domains (YobV)
GC_00002815	COG2378	Predicted DNA-binding transcriptional regulator YobV, contains HTH and WYL domains (YobV)
GC_00002815	COG2378	Predicted DNA-binding transcriptional regulator YobV, contains HTH and WYL domains (YobV)
GC_00006435	COG1033	Predicted exporter protein, RND superfamily (MMPL) (PDB:5KHN)
GC_00007673	COG2374	Predicted extracellular nuclease
GC_00008708	COG2152	Predicted glycosyl hydrolase, GH43/DUF377 family (PDB:1VKD)
GC_00008872	COG2819	Predicted hydrolase of the alpha/beta superfamily (YbbA) (PDB:3GFF)
GC_00009488	COG2819	Predicted hydrolase of the alpha/beta superfamily (YbbA) (PDB:3GFF)
GC_00010599	COG2819	Predicted hydrolase of the alpha/beta superfamily (YbbA) (PDB:3GFF)
GC_00006279	COG3781	Predicted membrane chloride channel, bestrophin family (YneE) (PDB:4RDQ)
GC_00013374	COG5553	Predicted metal-dependent enzyme of the double-stranded beta helix superfamily
GC_00013232	COG3618	Predicted metal-dependent hydrolase, TIM-barrel fold
GC_00009736	COG4976	Predicted methyltransferase, contains TPR repeat
GC_00010395	COG4976	Predicted methyltransferase, contains TPR repeat
GC_00010119	COG3424	Predicted naringenin-chalcone synthase (BH0617) (PDB:1BI5)
GC_00014023	COG4634	Predicted nuclease, contains PIN domain, potential toxin-antitoxin system component (PUBMED:19493340)
GC_00009130	COG1569	Predicted nucleic acid-binding protein, contains PIN domain
GC_00010663	COG1569	Predicted nucleic acid-binding protein, contains PIN domain
GC_00013869	COG5573	Predicted nucleic acid-binding protein, contains PIN domain
GC_00015030	COG3809	Predicted nucleic acid-binding protein, contains Zn-finger domain (PUBMED:22120742)
GC_00013420	COG2253	Predicted nucleotidyltransferase component of viral defense system (PDB:4O8S)
GC_00008469	COG1669	Predicted nucleotidyltransferase MJ0435 (MJ0435) (PDB:1WOT)
GC_00011855	COG1669	Predicted nucleotidyltransferase MJ0435 (MJ0435) (PDB:1WOT)
GC_00011959	COG1669	Predicted nucleotidyltransferase MJ0435 (MJ0435) (PDB:1WOT)
GC_00010552	COG3652	Predicted outer membrane protein, contains DUF4142 domain
GC_00015089	COG3652	Predicted outer membrane protein, contains DUF4142 domain
GC_00011987	COG4989	Predicted oxidoreductase YdhF (YdhF) (PDB:1UR3)
GC_00011038	COG5618	Predicted periplasmic lipoprotein
GC_00005299	COG4653	Predicted phage phi-C31 gp36 major capsid-like protein (gp36)
GC_00005299	COG4653	Predicted phage phi-C31 gp36 major capsid-like protein (gp36)
GC_00012266	COG3379|COG5010	Predicted phosphohydrolase or phosphomutase, AlkP superfamily|Flp/Tad pilus assembly pilotin TadD, contains TPR repeats (TadD) (PDB:3WXX) (PUBMED:12010986)
GC_00007334	COG0628	Predicted PurR-regulated permease PerM (PerM)
GC_00013320	COG1724	Predicted RNA binding protein YcfA, dsRBD-like fold, HicA-like mRNA interferase family (YcfA) (PDB:1WHZ) (PUBMED:16895922)
GC_00005061	COG2452	Predicted site-specific integrase-resolvase (PDB:3ILX)
GC_00005061	COG2452	Predicted site-specific integrase-resolvase (PDB:3ILX)
GC_00005614	COG2452	Predicted site-specific integrase-resolvase (PDB:3ILX)
GC_00005614	COG2452	Predicted site-specific integrase-resolvase (PDB:3ILX)
GC_00011833	COG3011	Predicted thiol-disulfide oxidoreductase YuxK, DCC family (YuxK) (PUBMED:15236740)
GC_00014355	COG5564	Predicted TIM-barrel enzyme (PDB:2P10)
GC_00012877	COG2345	Predicted transcriptional regulator, ArsR family
GC_00011811	COG2522	Predicted transcriptional regulator, contains HTH domain (AF0184)
GC_00006887	COG1670	Protein N-acetyltransferase, RimJ/RimL family (RimL) (PDB:1S7F)
GC_00011921	COG1670	Protein N-acetyltransferase, RimJ/RimL family (RimL) (PDB:1S7F)
GC_00009313	COG1651|COG4243	Protein thiol-disulfide isomerase DsbC (DsbG) (PDB:2HI7)|Vitamin K epoxide reductase (VKOR) family protein, predicted involvement in disulfide bond formation (PDB:3KP9) (PUBMED:24576574)
GC_00012212	COG0564	Pseudouridine synthase RluA, 23S rRNA- or tRNA-specific (RluA) (PDB:2I82)
GC_00013309	COG1295	Putative virulence factor, BrkB/YihY/UPF0761 family (BrkB) (PUBMED:34680815)
GC_00010105	COG5424	Pyrroloquinoline quinone (PQQ) synthase PqqC, TenA/Thi4/PqqC family (PqqC) (PDB:1OTV) (PUBMED:7665488;15148379;23718207)
GC_00011722	COG0469	Pyruvate kinase (PykF) (PDB:6QXL)
GC_00006579	COG3598	RecA-family ATPase (RepA)
GC_00008759	COG3598	RecA-family ATPase (RepA)
GC_00006329	COG0467	RecA-superfamily ATPase, KaiC/GvpD/RAD55 family (RAD55) (PDB:1TF7)
GC_00007438	COG0467	RecA-superfamily ATPase, KaiC/GvpD/RAD55 family (RAD55) (PDB:1TF7)
GC_00003295	COG2887	RecB family exonuclease (Slr0479)
GC_00003295	COG2887	RecB family exonuclease (Slr0479)
GC_00003295	COG2887	RecB family exonuclease (Slr0479)
GC_00006640	COG1943	REP element-mobilizing transposase RayT (RAYT) (PDB:4ER8)
GC_00008647	COG1943	REP element-mobilizing transposase RayT (RAYT) (PDB:4ER8)
GC_00010814	COG1943	REP element-mobilizing transposase RayT (RAYT) (PDB:4ER8)
GC_00010440	COG0305	Replicative DNA helicase (DnaB) (PDB:1B79)
GC_00011426	COG3437	Response regulator c-di-GMP phosphodiesterase, RpfG family, contains REC and HD-GYP domains (RpfG)
GC_00010809	COG0732	Restriction endonuclease S subunit (HsdS) (PDB:1YDX)
GC_00011455	COG3347	Rhamnose utilisation protein RhaD, predicted bifunctional aldolase and dehydrogenase (RhaD) (PDB:3M4R)
GC_00013911	COG0607	Rhodanese-related sulfurtransferase (PspE) (PDB:1TQ1)
GC_00011806	COG2510	Riboflavin transporter RibN, EamA domain (RibN) (PUBMED:23935051)
GC_00012147	COG2510	Riboflavin transporter RibN, EamA domain (RibN) (PUBMED:23935051)
GC_00010872	COG0328	Ribonuclease HI (RnhA) (PDB:1LAW)
GC_00006258	COG2402	Ribonuclease VapC1, toxin component of the VapBC toxin-antitoxin module, contains PIN domain (VapC1) (PDB:5WZF) (PUBMED:25391136;29109187;30169502)
GC_00009864	COG1487	Ribonuclease/mRNA interferase VapC, contains PIN domain (VapC) (PDB:3TND)
GC_00010251	COG0698	Ribose 5-phosphate isomerase RpiB (RpiB) (PDB:1NN4)
GC_00007934	COG1911	Ribosomal protein L30E (RPL30E) (PDB:1CK2)
GC_00008165	COG0456	Ribosomal protein S18 acetylase RimI and related acetyltransferases (RimI) (PDB:1GHE)
GC_00009129	COG0456	Ribosomal protein S18 acetylase RimI and related acetyltransferases (RimI) (PDB:1GHE)
GC_00013507	COG0478	RIO-like serine/threonine protein kinase fused to N-terminal HTH domain (RIO2) (PDB:1TQI)
GC_00007557	COG4113	RNA interferase (RNase) VapC, contains PIN domain (VapC) (PDB:1V8O) (PUBMED:22539524;29109187;37036347)
GC_00011891	COG1734	RNA polymerase-binding transcription factor DksA (DksA) (PDB:1TJL)
GC_00006853	COG1236	RNA processing exonuclease, beta-lactamase fold, Cft2 family (YSH1) (PDB:2DKF)
GC_00007431	COG4256	RNA-binding regulator of hemin uptake HemP/HmuP (HemP) (PDB:2JRA) (PUBMED:38725184)
GC_00015131	COG0520	Selenocysteine lyase/Cysteine desulfurase (CsdA) (PDB:4LW2)
GC_00015802	COG3275	Sensor histidine kinase, LytS/YehU family (LytS)
GC_00006358	COG2334	Ser/Thr protein kinase RdoA involved in Cpx stress response, MazF antagonist (SrkA) (PDB:1ZYL)
GC_00006710	COG0531	Serine and glutamate transporter AimA/YbeC, amino acid:H+ symporter family (PotE) (PDB:3LRB) (PUBMED:33481774;32743959)
GC_00014377	COG0515	Serine/threonine protein kinase, uncludes type III secretion system effector YopO (SPS1) (PDB:6G4J)
GC_00014907	COG0515	Serine/threonine protein kinase, uncludes type III secretion system effector YopO (SPS1) (PDB:6G4J)
GC_00008305	COG0515|COG0823|COG2319	Serine/threonine protein kinase, uncludes type III secretion system effector YopO (SPS1) (PDB:6G4J)|Periplasmic component TolB of the Tol biopolymer transport system (TolB) (PDB:1C5K)|WD40 repeat (WD40) (PDB:3UVN)
GC_00007476	COG0515|COG1842|COG2319	Serine/threonine protein kinase, uncludes type III secretion system effector YopO (SPS1) (PDB:6G4J)|Phage shock protein A involved in membrane remodeling, PspA/Vipp1/IM30 family (PspA) (PDB:4WHE) (PUBMED:38589469;34166615)|WD40 repeat (WD40) (PDB:3UVN)
GC_00011380	COG0515|COG2051	Serine/threonine protein kinase, uncludes type III secretion system effector YopO (SPS1) (PDB:6G4J)|Ribosomal protein S27E (RPS27A) (PDB:1QXF)
GC_00010087	COG0515|COG2319	Serine/threonine protein kinase, uncludes type III secretion system effector YopO (SPS1) (PDB:6G4J)|WD40 repeat (WD40) (PDB:3UVN)
GC_00013428	COG0300	Short-chain dehydrogenase (YqjQ)
GC_00010738	COG0681|COG4959	Signal peptidase I (LepB) (PDB:1B12) (PUBMED:1925027)|Type IV secretion/DNA transfer system protease TraF (TraF) (PDB:1B12)
GC_00007674	COG4219	Signal transducer regulating beta-lactamase production, contains metallopeptidase domain (MecR1)
GC_00013159	COG4219	Signal transducer regulating beta-lactamase production, contains metallopeptidase domain (MecR1)
GC_00013384	COG4219	Signal transducer regulating beta-lactamase production, contains metallopeptidase domain (MecR1)
GC_00002901	COG0642	Signal transduction histidine kinase (BaeS) (PDB:1JOY)
GC_00002901	COG0642	Signal transduction histidine kinase (BaeS) (PDB:1JOY)
GC_00002901	COG0642	Signal transduction histidine kinase (BaeS) (PDB:1JOY)
GC_00004186	COG0642	Signal transduction histidine kinase (BaeS) (PDB:1JOY)
GC_00004186	COG0642	Signal transduction histidine kinase (BaeS) (PDB:1JOY)
GC_00013966	COG0642	Signal transduction histidine kinase (BaeS) (PDB:1JOY)
GC_00006862	COG0642|COG0784	Signal transduction histidine kinase (BaeS) (PDB:1JOY)|CheY-like REC (receiver) domain, includes chemotaxis protein CheY and sporulation regulator Spo0F (CheY) (PDB:6QRJ)
GC_00008297	COG0642|COG0784	Signal transduction histidine kinase (BaeS) (PDB:1JOY)|CheY-like REC (receiver) domain, includes chemotaxis protein CheY and sporulation regulator Spo0F (CheY) (PDB:6QRJ)
GC_00011201	COG1961	Site-specific DNA recombinase SpoIVCA/DNA invertase PinE (SpoIVCA) (PDB:1GDT)
GC_00011695	COG1961	Site-specific DNA recombinase SpoIVCA/DNA invertase PinE (SpoIVCA) (PDB:1GDT)
GC_00007861	COG4973	Site-specific recombinase XerC (XerC) (PDB:5JK0)
GC_00002642	COG4974	Site-specific tyrosine recombinase XerD (XerD) (PDB:1A0P) (PUBMED:9311978;33472056)
GC_00002642	COG4974	Site-specific tyrosine recombinase XerD (XerD) (PDB:1A0P) (PUBMED:9311978;33472056)
GC_00002642	COG4974	Site-specific tyrosine recombinase XerD (XerD) (PDB:1A0P) (PUBMED:9311978;33472056)
GC_00006962	COG4974	Site-specific tyrosine recombinase XerD (XerD) (PDB:1A0P) (PUBMED:9311978;33472056)
GC_00008394	COG4974	Site-specific tyrosine recombinase XerD (XerD) (PDB:1A0P) (PUBMED:9311978;33472056)
GC_00009286	COG4974	Site-specific tyrosine recombinase XerD (XerD) (PDB:1A0P) (PUBMED:9311978;33472056)
GC_00010216	COG4974	Site-specific tyrosine recombinase XerD (XerD) (PDB:1A0P) (PUBMED:9311978;33472056)
GC_00012853	COG4974	Site-specific tyrosine recombinase XerD (XerD) (PDB:1A0P) (PUBMED:9311978;33472056)
GC_00014619	COG4974	Site-specific tyrosine recombinase XerD (XerD) (PDB:1A0P) (PUBMED:9311978;33472056)
GC_00015099	COG4974	Site-specific tyrosine recombinase XerD (XerD) (PDB:1A0P) (PUBMED:9311978;33472056)
GC_00011384	COG4319	SnoaL-fold ligand-binding domain (YybH) (PDB:3CNX)
GC_00007017	COG5337	Spore coat protein CotH (CotH) (PDB:5JD9)
GC_00009270	COG5337	Spore coat protein CotH (CotH) (PDB:5JD9)
GC_00009486	COG5337	Spore coat protein CotH (CotH) (PDB:5JD9)
GC_00007006	COG1873	Sporulation protein YlmC, YlmC/YmxH family, contains PRC-barrel domain (YlmC) (PDB:1PM3)
GC_00006491	COG5036	SPX domain-containing protein involved in vacuolar polyphosphate accumulation (PDB:3G3O)
GC_00006273	COG1551	sRNA-binding carbon storage regulator CsrA (CsrA) (PDB:1T3O)
GC_00010304	COG1551	sRNA-binding carbon storage regulator CsrA (CsrA) (PDB:1T3O)
GC_00011679	COG1551	sRNA-binding carbon storage regulator CsrA (CsrA) (PDB:1T3O)
GC_00015375	COG1551	sRNA-binding carbon storage regulator CsrA (CsrA) (PDB:1T3O)
GC_00005059	COG2135	ssDNA abasic site-binding protein YedK/HMCES, SRAP family (SRAP) (PDB:1ZN6) (PUBMED:30554877;31504793)
GC_00005059	COG2135	ssDNA abasic site-binding protein YedK/HMCES, SRAP family (SRAP) (PDB:1ZN6) (PUBMED:30554877;31504793)
GC_00012600	COG5841	Stage V sporulation protein SpoVB/SpoIIIF, required for spore cortex synthesis (SpoVB) (PUBMED:1744050)
GC_00008858	COG1940	Sugar kinase of the NBD/HSP70 family, may contain an N-terminal HTH domain (NagC) (PDB:1WOQ)
GC_00009674	COG1940	Sugar kinase of the NBD/HSP70 family, may contain an N-terminal HTH domain (NagC) (PDB:1WOQ)
GC_00014613	COG1082	Sugar phosphate isomerase/epimerase (YcjR) (PDB:3KTC) (PUBMED:30742415)
GC_00014684	COG1082	Sugar phosphate isomerase/epimerase (YcjR) (PDB:3KTC) (PUBMED:30742415)
GC_00008516	COG2271	Sugar phosphate permease (UhpC) (PDB:1PW4)
GC_00011543	COG2271	Sugar phosphate permease (UhpC) (PDB:1PW4)
GC_00014927	COG2271	Sugar phosphate permease (UhpC) (PDB:1PW4)
GC_00006383	COG2148	Sugar transferase involved in LPS biosynthesis (colanic, teichoic acid) (WcaJ) (PDB:5W7L)
GC_00006526	COG2148	Sugar transferase involved in LPS biosynthesis (colanic, teichoic acid) (WcaJ) (PDB:5W7L)
GC_00011877	COG2148	Sugar transferase involved in LPS biosynthesis (colanic, teichoic acid) (WcaJ) (PDB:5W7L)
GC_00014603	COG4632	Sugar-P-sugar glycosidase (uncovering enzyme, UCE), NAGPA superfamily (NAGPA) (PDB:3OHG) (PUBMED:23572527)
GC_00007932	COG0659	Sulfate permease or related transporter, MFS superfamily, contains STAS domain (SUL1) (PDB:3NY7)
GC_00015127	COG0659	Sulfate permease or related transporter, MFS superfamily, contains STAS domain (SUL1) (PDB:3NY7)
GC_00015060	COG1061	Superfamily II DNA or RNA helicase (SSL2) (PDB:6JDE)
GC_00012009	COG1657	Terpene cyclase SqhC (SqhC) (PDB:1GSZ) (PUBMED:21627333)
GC_00010218	COG0457	Tetratricopeptide (TPR) repeat (TPR) (PDB:3AS4)
GC_00009253	COG0457|COG4783	Tetratricopeptide (TPR) repeat (TPR) (PDB:3AS4)|Periplasmic chaperone/metalloprotease BepA/YfgC, contains M48 and TPR domains (BepA) (PDB:6AIT) (PUBMED:24003122)
GC_00009579	COG0457|COG0515	Tetratricopeptide (TPR) repeat (TPR) (PDB:3AS4)|Serine/threonine protein kinase, uncludes type III secretion system effector YopO (SPS1) (PDB:6G4J)
GC_00011432	COG0457|COG4219	Tetratricopeptide (TPR) repeat (TPR) (PDB:3AS4)|Signal transducer regulating beta-lactamase production, contains metallopeptidase domain (MecR1)
GC_00010521	COG4232	Thiol:disulfide interchange protein DsbD (DsbD) (PDB:1JPE)
GC_00013759	COG4232	Thiol:disulfide interchange protein DsbD (DsbD) (PDB:1JPE)
GC_00006583	COG0526	Thiol-disulfide isomerase or thioredoxin (TrxA) (PDB:1XFL)
GC_00010848	COG0526	Thiol-disulfide isomerase or thioredoxin (TrxA) (PDB:1XFL)
GC_00012088	COG0526	Thiol-disulfide isomerase or thioredoxin (TrxA) (PDB:1XFL)
GC_00012150	COG0526	Thiol-disulfide isomerase or thioredoxin (TrxA) (PDB:1XFL)
GC_00013601	COG0526	Thiol-disulfide isomerase or thioredoxin (TrxA) (PDB:1XFL)
GC_00015797	COG2143	Thioredoxin-related protein SoxW (SoxW) (PDB:4FYB)
GC_00013152	COG4115	Toxin component of the Txe-Axe toxin-antitoxin module, Txe/YoeB family (PDB:2A6Q)
GC_00012871	COG4106	Trans-aconitate methyltransferase (Tam) (PDB:2P35)
GC_00012215	COG4977	Transcriptional regulator GlxA, contains an amidase domain and an AraC-type DNA-binding HTH domain (GlxA)
GC_00012646	COG4977	Transcriptional regulator GlxA, contains an amidase domain and an AraC-type DNA-binding HTH domain (GlxA)
GC_00007701	COG3682	Transcriptional regulator, CopY/TcrY family (CopY) (PDB:1OKR)
GC_00006674	COG1305	Transglutaminase-like enzyme, putative cysteine protease (YebA) (PDB:3ISR)
GC_00012590	COG1305	Transglutaminase-like enzyme, putative cysteine protease (YebA) (PDB:3ISR)
GC_00014228	COG1305	Transglutaminase-like enzyme, putative cysteine protease (YebA) (PDB:3ISR)
GC_00015836	COG1305	Transglutaminase-like enzyme, putative cysteine protease (YebA) (PDB:3ISR)
GC_00012004	COG4544	Translesion DNA synthesis-associated protein ImuA (ImuA) (PUBMED:15886391;30916324;34190612)
GC_00013890	COG5662	Transmembrane transcriptional regulator RsiW (anti-sigma-W factor) (RsiW) (PDB:5WUR_C)
GC_00000138	COG2826	Transposase and inactivated derivatives, IS30 family (Tra8)
GC_00000138	COG2826	Transposase and inactivated derivatives, IS30 family (Tra8)
GC_00000138	COG2826	Transposase and inactivated derivatives, IS30 family (Tra8)
GC_00000138	COG2826	Transposase and inactivated derivatives, IS30 family (Tra8)
GC_00000138	COG2826	Transposase and inactivated derivatives, IS30 family (Tra8)
GC_00000138	COG2826	Transposase and inactivated derivatives, IS30 family (Tra8)
GC_00014599	COG2826	Transposase and inactivated derivatives, IS30 family (Tra8)
GC_00007028	COG2801	Transposase InsO of transposable element IS3, Rve (retroviral integrase) family (InsO) (PUBMED:34904653)
GC_00012626	COG1075	Triacylglycerol esterase/lipase EstA, alpha/beta hydrolase fold (EstA) (PDB:1I6W)
GC_00006973	COG0569	Trk/Ktr K+ transport system regulatory component TrkA/KtrA/KtrC, RCK domain (TrkA) (PDB:4XTT) (PUBMED:23815639;25957408;31868587;32095817)
GC_00005720	COG3642	tRNA A37 N6-threonylcarbamoyl transferase component Bud32 (Bud32) (PDB:2VWB) (PUBMED:34614169)
GC_00015672	COG0009	tRNA A37 threonylcarbamoyladenosine synthetase subunit TsaC/SUA5/YrdC (TsaC) (PDB:1HRU) (PUBMED:19287007;21775474;36362385;38187591)
GC_00011692	COG1571	tRNA(Ile2) C34 agmatinyltransferase TiaS (TiaS) (PDB:3AMT)
GC_00015092	COG3476	Tryptophan-rich sensory protein TspO/CrtK (mitochondrial benzodiazepine receptor homolog) (TspO) (PDB:2MGY)
GC_00009120	COG1826	Twin-arginine protein secretion pathway components TatA, TatB, TatE (TatA) (PDB:2L16)
GC_00010828	COG3706	Two-component response regulator, PleD family, consists of two REC domains and a diguanylate cyclase (GGDEF) domain (PleD) (PDB:1W25)
GC_00007363	COG0286	Type I restriction-modification system, DNA methylase subunit (HsdM) (PDB:2AR0) (PUBMED:26872910)
GC_00008654	COG0286	Type I restriction-modification system, DNA methylase subunit (HsdM) (PDB:2AR0) (PUBMED:26872910)
GC_00013785	COG0286	Type I restriction-modification system, DNA methylase subunit (HsdM) (PDB:2AR0) (PUBMED:26872910)
GC_00012664	COG4795	Type II secretion system protein PulJ/XcpW (PulJ/XcpW) (PDB:5BW0) (PUBMED:30346996)
GC_00015271	COG4795	Type II secretion system protein PulJ/XcpW (PulJ/XcpW) (PDB:5BW0) (PUBMED:30346996)
GC_00006598	COG4972	Type II secretion system/type IV pilus alignment protein GspL/PulL/PilM (GspL/PilM) (PDB:2YCH) (PUBMED:19857645)
GC_00013549	COG3167	Type II secretion system/type IV pilus alignment protein PilO (PilO) (PDB:2RJZ) (PUBMED:19857645;27474743)
GC_00009288	COG1459	Type II secretion system/type IV pilus membrane platform protein GspF/PulF/PilC (GspF/PilC) (PUBMED:11266368;17616599;38063437)
GC_00009681	COG1459	Type II secretion system/type IV pilus membrane platform protein GspF/PulF/PilC (GspF/PilC) (PUBMED:11266368;17616599;38063437)
GC_00006207	COG2165	Type II secretion system/type IV prepilin peptidase GspO/PulO/PilD (GspO/PilD) (PDB:1AY2) (PUBMED:9668097)
GC_00006237	COG2165	Type II secretion system/type IV prepilin peptidase GspO/PulO/PilD (GspO/PilD) (PDB:1AY2) (PUBMED:9668097)
GC_00006669	COG2165	Type II secretion system/type IV prepilin peptidase GspO/PulO/PilD (GspO/PilD) (PDB:1AY2) (PUBMED:9668097)
GC_00006795	COG2165	Type II secretion system/type IV prepilin peptidase GspO/PulO/PilD (GspO/PilD) (PDB:1AY2) (PUBMED:9668097)
GC_00007823	COG2165	Type II secretion system/type IV prepilin peptidase GspO/PulO/PilD (GspO/PilD) (PDB:1AY2) (PUBMED:9668097)
GC_00008117	COG2165	Type II secretion system/type IV prepilin peptidase GspO/PulO/PilD (GspO/PilD) (PDB:1AY2) (PUBMED:9668097)
GC_00008193	COG2165	Type II secretion system/type IV prepilin peptidase GspO/PulO/PilD (GspO/PilD) (PDB:1AY2) (PUBMED:9668097)
GC_00008205	COG2165	Type II secretion system/type IV prepilin peptidase GspO/PulO/PilD (GspO/PilD) (PDB:1AY2) (PUBMED:9668097)
GC_00008578	COG2165	Type II secretion system/type IV prepilin peptidase GspO/PulO/PilD (GspO/PilD) (PDB:1AY2) (PUBMED:9668097)
GC_00009168	COG2165	Type II secretion system/type IV prepilin peptidase GspO/PulO/PilD (GspO/PilD) (PDB:1AY2) (PUBMED:9668097)
GC_00009561	COG2165	Type II secretion system/type IV prepilin peptidase GspO/PulO/PilD (GspO/PilD) (PDB:1AY2) (PUBMED:9668097)
GC_00009941	COG2165	Type II secretion system/type IV prepilin peptidase GspO/PulO/PilD (GspO/PilD) (PDB:1AY2) (PUBMED:9668097)
GC_00010044	COG2165	Type II secretion system/type IV prepilin peptidase GspO/PulO/PilD (GspO/PilD) (PDB:1AY2) (PUBMED:9668097)
GC_00010360	COG2165	Type II secretion system/type IV prepilin peptidase GspO/PulO/PilD (GspO/PilD) (PDB:1AY2) (PUBMED:9668097)
GC_00010454	COG2165	Type II secretion system/type IV prepilin peptidase GspO/PulO/PilD (GspO/PilD) (PDB:1AY2) (PUBMED:9668097)
GC_00010488	COG2165	Type II secretion system/type IV prepilin peptidase GspO/PulO/PilD (GspO/PilD) (PDB:1AY2) (PUBMED:9668097)
GC_00010665	COG2165	Type II secretion system/type IV prepilin peptidase GspO/PulO/PilD (GspO/PilD) (PDB:1AY2) (PUBMED:9668097)
GC_00010888	COG2165	Type II secretion system/type IV prepilin peptidase GspO/PulO/PilD (GspO/PilD) (PDB:1AY2) (PUBMED:9668097)
GC_00010956	COG2165	Type II secretion system/type IV prepilin peptidase GspO/PulO/PilD (GspO/PilD) (PDB:1AY2) (PUBMED:9668097)
GC_00011452	COG2165	Type II secretion system/type IV prepilin peptidase GspO/PulO/PilD (GspO/PilD) (PDB:1AY2) (PUBMED:9668097)
GC_00012192	COG2165	Type II secretion system/type IV prepilin peptidase GspO/PulO/PilD (GspO/PilD) (PDB:1AY2) (PUBMED:9668097)
GC_00012488	COG2165	Type II secretion system/type IV prepilin peptidase GspO/PulO/PilD (GspO/PilD) (PDB:1AY2) (PUBMED:9668097)
GC_00012558	COG2165	Type II secretion system/type IV prepilin peptidase GspO/PulO/PilD (GspO/PilD) (PDB:1AY2) (PUBMED:9668097)
GC_00014165	COG2165	Type II secretion system/type IV prepilin peptidase GspO/PulO/PilD (GspO/PilD) (PDB:1AY2) (PUBMED:9668097)
GC_00014257	COG2165	Type II secretion system/type IV prepilin peptidase GspO/PulO/PilD (GspO/PilD) (PDB:1AY2) (PUBMED:9668097)
GC_00014318	COG2165	Type II secretion system/type IV prepilin peptidase GspO/PulO/PilD (GspO/PilD) (PDB:1AY2) (PUBMED:9668097)
GC_00014571	COG2165	Type II secretion system/type IV prepilin peptidase GspO/PulO/PilD (GspO/PilD) (PDB:1AY2) (PUBMED:9668097)
GC_00014725	COG2165	Type II secretion system/type IV prepilin peptidase GspO/PulO/PilD (GspO/PilD) (PDB:1AY2) (PUBMED:9668097)
GC_00015057	COG2165	Type II secretion system/type IV prepilin peptidase GspO/PulO/PilD (GspO/PilD) (PDB:1AY2) (PUBMED:9668097)
GC_00010423	COG3156	Type II secretory pathway, component PulK (PulK) (PDB:5VTM)
GC_00013009	COG3156	Type II secretory pathway, component PulK (PulK) (PDB:5VTM)
GC_00007174	COG1450	Type II/type III secretion systems/type IV pilus secretin GspD/PulD/PilQ/YscC/InvG/EscC/HrcC/GspD/SctC family (GspD/PilQ) (PDB:6VE4) (PUBMED:21565514;37419909)
GC_00012175	COG1450	Type II/type III secretion systems/type IV pilus secretin GspD/PulD/PilQ/YscC/InvG/EscC/HrcC/GspD/SctC family (GspD/PilQ) (PDB:6VE4) (PUBMED:21565514;37419909)
GC_00011869	COG1450|COG4219	Type II/type III secretion systems/type IV pilus secretin GspD/PulD/PilQ/YscC/InvG/EscC/HrcC/GspD/SctC family (GspD/PilQ) (PDB:6VE4) (PUBMED:21565514;37419909)|Signal transducer regulating beta-lactamase production, contains metallopeptidase domain (MecR1)
GC_00008725	COG1357	Type IVB secretion/DNA transfer system protein DotG/IcmE, contains pentapeptide repeats (DotG) (PDB:2BM4) (PUBMED:21743810)
GC_00011939	COG1357	Type IVB secretion/DNA transfer system protein DotG/IcmE, contains pentapeptide repeats (DotG) (PDB:2BM4) (PUBMED:21743810)
GC_00007310	COG3206	Tyrosine-protein kinase Wzc involved in exopolysaccharide export, GumC/Wzc1 domain (GumC) (PUBMED:10348860;12138098;20633230;15003255;23089617)
GC_00012352	COG3206	Tyrosine-protein kinase Wzc involved in exopolysaccharide export, GumC/Wzc1 domain (GumC) (PUBMED:10348860;12138098;20633230;15003255;23089617)
GC_00005010	COG2226	Ubiquinone/menaquinone biosynthesis C-methylase UbiE/MenG or 23S rRNA G745 methylase RmlAII or tRNA-U5 methylase TRM9 (UbiE) (PDB:4OBW) (PUBMED:31719185;26670883)
GC_00005010	COG2226	Ubiquinone/menaquinone biosynthesis C-methylase UbiE/MenG or 23S rRNA G745 methylase RmlAII or tRNA-U5 methylase TRM9 (UbiE) (PDB:4OBW) (PUBMED:31719185;26670883)
GC_00009224	COG2226	Ubiquinone/menaquinone biosynthesis C-methylase UbiE/MenG or 23S rRNA G745 methylase RmlAII or tRNA-U5 methylase TRM9 (UbiE) (PDB:4OBW) (PUBMED:31719185;26670883)
GC_00009806	COG2226	Ubiquinone/menaquinone biosynthesis C-methylase UbiE/MenG or 23S rRNA G745 methylase RmlAII or tRNA-U5 methylase TRM9 (UbiE) (PDB:4OBW) (PUBMED:31719185;26670883)
GC_00014419	COG2226	Ubiquinone/menaquinone biosynthesis C-methylase UbiE/MenG or 23S rRNA G745 methylase RmlAII or tRNA-U5 methylase TRM9 (UbiE) (PDB:4OBW) (PUBMED:31719185;26670883)
GC_00011698	COG1922	UDP-N-acetyl-D-mannosaminuronic acid transferase, WecB/TagA/CpsF family (WecG)
GC_00008084	COG3204	Uncharacterized Ca-binding beta-propeller protein YjiK (YjiK) (PDB:3QQZ)
GC_00011864	COG5361	Uncharacterized conserved protein (PDB:2P3Y)
GC_00012959	COG5361	Uncharacterized conserved protein (PDB:2P3Y)
GC_00007171	COG5563	Uncharacterized conserved protein CPn0794, contains PKD-like HAF repeats
GC_00011549	COG5306	Uncharacterized conserved protein MJ1470, contains DUF2341 domain, predicted component of type IV pili-like system (MJ1470)
GC_00010469	COG4067	Uncharacterized conserved protein PA1768 (PDB:2PMA)
GC_00012724	COG4067	Uncharacterized conserved protein PA1768 (PDB:2PMA)
GC_00013036	COG4067	Uncharacterized conserved protein PA1768 (PDB:2PMA)
GC_00005199	COG3209	Uncharacterized conserved protein RhsA, contains RHS repeats (RhsA) (PDB:4IGL) (PUBMED:39481373)
GC_00005199	COG3209	Uncharacterized conserved protein RhsA, contains RHS repeats (RhsA) (PDB:4IGL) (PUBMED:39481373)
GC_00011179	COG5583	Uncharacterized conserved protein YezD
GC_00010417	COG1872	Uncharacterized conserved protein YggU, UPF0235/DUF167 family (YggU) (PDB:1JRM) (PUBMED:12975589)
GC_00012349	COG2307|COG2308	Uncharacterized conserved protein, Alpha-E superfamily (Alpha-E) (PUBMED:20023723)|Circularly permuted ATP-grasp protein (PDB:3N6X) (PUBMED:20023723)
GC_00006968	COG4913	Uncharacterized conserved protein, contains a C-terminal ATPase domain
GC_00007204	COG4625	Uncharacterized conserved protein, contains a C-terminal beta-barrel porin domain
GC_00008770	COG4625	Uncharacterized conserved protein, contains a C-terminal beta-barrel porin domain
GC_00013741	COG4908	Uncharacterized conserved protein, contains a NRPS condensation (elongation) domain
GC_00013725	COG4821	Uncharacterized conserved protein, contains SIS (Sugar ISomerase) phosphosugar binding domain (PDB:3CVJ) (PUBMED:17855421)
GC_00011129	COG3837	Uncharacterized conserved protein, cupin superfamily
GC_00008566	COG3496	Uncharacterized conserved protein, DUF1365 family
GC_00012902	COG4307	Uncharacterized conserved protein, DUF2248 family
GC_00007481	COG3268	Uncharacterized conserved protein, related to short-chain dehydrogenases
GC_00013026	COG4762	Uncharacterized conserved protein, UPF0548 family
GC_00006259	COG5530	Uncharacterized membrane protein
GC_00015217	COG5305	Uncharacterized membrane protein PF0508, contains N-terminal glycosyltransferase domain of PMT family
GC_00009002	COG2832	Uncharacterized membrane protein YbaN, DUF454 family (YbaN)
GC_00008788	COG2323	Uncharacterized membrane protein YcaP, DUF421 family (YcaP) (PDB:3C6F)
GC_00005749	COG1714	Uncharacterized membrane protein YckC, RDD family (YckC)
GC_00005749	COG1714	Uncharacterized membrane protein YckC, RDD family (YckC)
GC_00007063	COG3428	Uncharacterized membrane protein YdbT, contains bPH2 (bacterial pleckstrin homology) domain (YdbT)
GC_00007343	COG1512	Uncharacterized membrane protein YgcG, contains a TPM-fold domain (YgcG) (PDB:2KW7)
GC_00012018	COG2259	Uncharacterized membrane protein YphA, DoxX/SURF4 family (DoxX)
GC_00015616	COG1950	Uncharacterized membrane protein YvlD, DUF360 family (YvlD)
GC_00010688	COG4325	Uncharacterized membrane protein, DUF2254 family
GC_00014929	COG1721	Uncharacterized membrane-anchored protein with extracellular vWFA and Ig-like domains, component of a predicted archaeal secretion system (MMP0362) (PUBMED:25583072)
GC_00006875	COG4254	Uncharacterized peptidoglycan binding protein, contains LysM and FecR domains
GC_00008057	COG4254	Uncharacterized peptidoglycan binding protein, contains LysM and FecR domains
GC_00013285	COG5426	Uncharacterized protein STM3548, contains class I glutamine amidotransferase domain (PDB:2GK3) (PUBMED:17968677)
GC_00007451	COG1848	VapC family ribonuclease, toxin component of the VapBC toxin-antitoxin module, contains PIN domain (VapC) (PUBMED:30169502)
GC_00006206	COG1240	vWFA (von Willebrand factor type A) domain of Mg and Co chelatases (ChlD)
GC_00013398	COG1240	vWFA (von Willebrand factor type A) domain of Mg and Co chelatases (ChlD)
GC_00015108	COG1240	vWFA (von Willebrand factor type A) domain of Mg and Co chelatases (ChlD)
GC_00015655	COG1240	vWFA (von Willebrand factor type A) domain of Mg and Co chelatases (ChlD)
GC_00012140	COG1240|COG2425|COG5426	vWFA (von Willebrand factor type A) domain of Mg and Co chelatases (ChlD)|Uncharacterized conserved protein, contains a von Willebrand factor type A (vWA) domain (ViaA)|Uncharacterized protein STM3548, contains class I glutamine amidotransferase domain (PDB:2GK3) (PUBMED:17968677)
GC_00009236	COG2319	WD40 repeat (WD40) (PDB:3UVN)
GC_00014606	COG2252	Xanthine/guanine/uracil/vitamin C permease GhxP/GhxQ, nucleobase:cation symporter 2 ( NCS2) family (NCS2) (PUBMED:24169576;24214977)
GC_00009218	COG0428	Zinc transporter ZupT (ZupT) (PDB:5TSA)
GC_00013419	COG0428	Zinc transporter ZupT (ZupT) (PDB:5TSA)
GC_00011536	COG2764	Zn-dependent glyoxalase, PhnB family (PhnB) (PDB:5KEF) (PUBMED:28034013)
GC_00015128	COG3227	Zn-dependent metalloprotease (Neutral protease B) (LasB) (PDB:3NQY)
