# Supplementary material for: Two novel strains isolated from a brackish lake constitute Aeoliella fuhlenseeensis sp. nov. and Bythopirellula superficialaquae sp. nov. in the family Lacipirellulaceae
Source: Sci Rep. 2026 Jun 29;16:19788. doi: 10.1038/s41598-026-59682-6 (PMC13315336; doi:10.1038/s41598-026-59682-6)
Supplement: Supplementary file 4 — Supplementary Material 4 [file 41598_2026_59682_MOESM4_ESM.xlsx]

## Sheet: Sheet1
Table S1. Material and tools used during genome sequencing.
Strain	SH292	SH678
DNA Extraction	Wizard® HMW DNA Extraction Kit	Wizard® HMW DNA Extraction Kit
ONT Sequencing Kit	SQK-NBD114.24	SQK-NBD114.24
ONT Flow cell	FLO-MIN114	FLO-MIN114
Bascaller	Dorado 0.3.0	Dorado 0.5.3
Basecalling_model	dna_r10.4.1_e8.2_400bps_sup@v4.2.0	dna_10.4.1_e8.2_400bps_sup@v4.3.0
Demultiplexing	Guppy 6.5.7	Dorado 0.5.3
Q10 filtering	NanoFilt 2.8.0	Dorado 0.5.3
Read QC long reads	NanoPlot 1.41.0	NanoPlot 1.41.0
Assembly	Flye 2.9.1 (--nano-hq)	Flye 2.9.3 (--nano-hq, --min-overlap 5000)
Long-read Polishing	Medaka 1.7.2	Medaka 1.7.2*
Medaka Model	r104_e82_sup_g615	r1041_e82_400bps_sup_g615*
Read QC short reads	FastQC 0.74	FastQC 0.74
Mappig of short reads	BWA-MEM2 2.2.1	BWA-MEM2 2.2.1
Short-read polishing	Pilon 1.20.1	Pilon 1.20.1
Evaluation of completeness	BUSCO 5.4.6	BUSCO 5.5.0
Annotation for rotation	Prokka 1.14.6	Prokka 1.14.6
Comment		*Since BUSCO did not improve by Medaka long-read polishing, the workflow was continued with the Flye assembly (without Medaka polishing) that was used as template for short-read mapping
