# Supplementary material for: Two novel strains isolated from a brackish lake constitute Aeoliella fuhlenseeensis sp. nov. and Bythopirellula superficialaquae sp. nov. in the family Lacipirellulaceae
Source: Sci Rep. 2026 Jun 29;16:19788. doi: 10.1038/s41598-026-59682-6 (PMC13315336; doi:10.1038/s41598-026-59682-6)
Supplement: Supplementary file 5 — Supplementary Material 5 [file 41598_2026_59682_MOESM5_ESM.xlsx]

## Sheet: Sheet1
Table S2. Environmental samples with high 16S rRNA gene sequence similarity to the novel isolates
GenBank accession number	Description	16S rRNA gene sequence identity (%)	Query cover (%)	Isolation source or location
SH292
FJ542855.1	clone A04-09A	99.9	98	low ergovaline treatment gut, Eisenia fetida
FJ542994.1	clone B04-11C	99.8	98	high ergovaline treatment gut, Eisenia fetida
FJ543000.1	clone B05-04F	99.7	98	high ergovaline treatment gut, Eisenia fetida
JQ800817.1	clone BJGMM-1s-370	99.3	98	soil, China: Yellow River Delta
GQ264204.1	clone WW1_a78	99.7	91	simulated low level waste site, USA: Idaho National Labs
JQ407924.1	clone SEV1CD121	99.5	88	horizontal subsurface flow constructed wetland treating domestic wastewaters, Tunisia: Mahdia
SH678
JX521205.1	clone EPS09_OK_001A_24	99.6	97	terrestrial sulfidic spring, USA: Sulphur Springs, OK
KT361126.1	clone A40	98.6	100	Gold mine, China (location not specified)
HE575396.1	clone ROM_27	99.8	95	reverse osmosis membrane Poggibonsi water purification plant, Italy: Tuscany
